# Supplementary material for: BST2 and DIRAS3 Drive Immune Evasion and Tumor Progression in High-Grade Glioma
Source: Int J Mol Sci. 2025 Jun 27;26(13):6205. doi: 10.3390/ijms26136205 (PMC12250118; doi:10.3390/ijms26136205)
Supplement: Supplementary file 1 [file ijms-26-06205-s001.zip › Table S1.xlsx]

## Sheet: uniCox
gene	KM	B	SE	HR	HR.95L	HR.95H	pvalue
ABCC3	0.0179898	0.106278	0.0342019	1.11213	1.04002	1.18924	0.00188755
ALOX5AP	0.00218425	0.0928291	0.032161	1.09727	1.03024	1.16867	0.00389692
ANXA1	0.00436382	0.13676	0.0371536	1.14655	1.06603	1.23316	0.000232383
AQP9	0.00259994	0.0789907	0.0376186	1.08219	1.00527	1.165	0.0357484
ASCL1	0.0494443	-0.0621248	0.0305646	0.939766	0.885122	0.997783	0.0420952
BCL2A1	0.00137698	0.101707	0.0332939	1.10706	1.03713	1.18171	0.00225184
BIRC3	0.0105139	0.094289	0.0388706	1.09888	1.01827	1.18587	0.0152783
BST2	0.00164746	0.145211	0.0375842	1.15628	1.07417	1.24468	0.000111716
C1R	0.000419959	0.158279	0.0353796	1.17149	1.09301	1.25561	7.6866e-06
C1RL	2.2306e-05	0.185607	0.0410699	1.20395	1.11083	1.30487	6.20426e-06
C1S	0.000662877	0.141636	0.0326745	1.15216	1.08069	1.22836	1.45922e-05
C5AR1	0.00234266	0.096163	0.0401802	1.10094	1.01756	1.19114	0.0166978
CASP1	0.00179978	0.121165	0.0428292	1.12881	1.03792	1.22766	0.00466878
CCDC109B	0.0107417	0.165358	0.0475508	1.17982	1.07483	1.29506	0.000506118
CCL2	0.00102143	0.103448	0.025201	1.10899	1.05554	1.16514	4.04446e-05
CCL20	0.0130024	0.068211	0.0308688	1.07059	1.00774	1.13736	0.0271257
CCL8	0.00959541	0.095309	0.0399224	1.1	1.01721	1.18953	0.0169702
CD14	0.0209068	0.115563	0.0353611	1.12251	1.04734	1.20306	0.00108275
CD163	0.000404955	0.0939816	0.0264384	1.09854	1.04306	1.15696	0.000378365
CD44	0.0051876	0.126058	0.0390495	1.13435	1.05077	1.22458	0.00124588
CFI	0.0018303	0.118143	0.0336657	1.12541	1.05354	1.20217	0.00044929
CHI3L1	0.00334792	0.093313	0.0203684	1.09781	1.05484	1.14252	4.62174e-06
CHI3L2	0.000241858	0.0767121	0.0234009	1.07973	1.03133	1.13041	0.00104481
CLEC2B	0.00774807	0.133216	0.0353802	1.1425	1.06596	1.22453	0.000166375
CLEC5A	1.3888e-06	0.185887	0.0353754	1.20429	1.12362	1.29075	1.48275e-07
CLEC7A	0.0429207	0.127446	0.0472549	1.13592	1.03544	1.24616	0.00699681
CSTA	0.00582076	0.104547	0.031131	1.11021	1.04449	1.18006	0.000784275
CXCL14	0.0073603	0.0761411	0.0200818	1.07911	1.03747	1.12244	0.000149717
CXCR4	0.00873296	0.089932	0.0392388	1.0941	1.01311	1.18156	0.0219106
CXXC4	0.00314834	-0.166691	0.0473366	0.846461	0.771461	0.928752	0.000429264
DENND2D	0.0111667	0.100816	0.0429523	1.10607	1.01677	1.20322	0.0189169
DIRAS3	3.10687e-06	0.169443	0.0323435	1.18464	1.11188	1.26217	1.61581e-07
DLL3	0.0145987	-0.0964943	0.0274148	0.908015	0.860513	0.958139	0.000431888
DPYD	0.00383751	0.116865	0.0338115	1.12397	1.0519	1.20098	0.000547532
EFEMP1	0.00745183	0.0929857	0.0304745	1.09745	1.03382	1.16499	0.00227884
EMP3	0.000130152	0.172524	0.0342924	1.1883	1.11106	1.27091	4.87981e-07
EPHB1	0.0228686	-0.109315	0.0394713	0.896448	0.829711	0.968552	0.00561458
F13A1	0.000845929	0.0707071	0.0238338	1.07327	1.02428	1.12459	0.00301045
FCER1G	0.0181628	0.104632	0.0371957	1.1103	1.03224	1.19427	0.00490794
FCGR2A	0.00261531	0.123153	0.0412684	1.13106	1.04317	1.22634	0.00284314
FCGR2B	0.000618456	0.119031	0.0301959	1.1264	1.06168	1.19508	8.08182e-05
FCGR2C	1.54868e-05	0.179799	0.0502786	1.19698	1.08465	1.32094	0.00034881
FZD7	0.0035675	0.174562	0.0397053	1.19072	1.10157	1.28709	1.10045e-05
GPNMB	0.00174317	0.0863571	0.0289534	1.0902	1.03005	1.15385	0.00285792
ICAM1	0.0318507	0.126553	0.0403566	1.13491	1.0486	1.22832	0.00171353
IFI30	0.000521303	0.136108	0.0420157	1.14581	1.05523	1.24416	0.00119754
IFI35	0.00018284	0.154903	0.049482	1.16755	1.05963	1.28645	0.0017451
INA	0.0412901	-0.0657104	0.0314724	0.936402	0.880386	0.995983	0.0368094
KIF21B	0.0251979	-0.0936538	0.0393916	0.910598	0.84294	0.983687	0.0174302
LGALS3	0.0134134	0.1569	0.0369786	1.16988	1.08809	1.25782	2.20565e-05
LTF	0.00290252	0.0488676	0.0156046	1.05008	1.01845	1.08269	0.0017385
LY96	0.0228049	0.109972	0.0355086	1.11625	1.0412	1.1967	0.00195448
MOXD1	0.00416094	0.095649	0.0259429	1.10037	1.04582	1.15777	0.000227001
NAMPT	0.00075362	0.147504	0.0406087	1.15894	1.07027	1.25495	0.000280869
NCF2	0.0111894	0.140319	0.044161	1.15064	1.05524	1.25467	0.00148578
PDPN	0.00177782	0.131279	0.0287255	1.14029	1.07786	1.20633	4.87446e-06
PI3	0.00388576	0.0519209	0.0257178	1.05329	1.00152	1.10775	0.0435008
PLA2G2A	0.0183501	0.0503712	0.0209351	1.05166	1.00938	1.09571	0.0161256
PLA2G5	0.0181905	0.087926	0.0248889	1.09191	1.03992	1.14649	0.000411288
PLAUR	0.0218889	0.131147	0.0377538	1.14014	1.05882	1.2277	0.000513245
PLSCR1	0.00456821	0.178409	0.0525491	1.19531	1.07833	1.32499	0.000686057
PTX3	0.0132709	0.101623	0.0241802	1.10697	1.05573	1.16069	2.63717e-05
RAB33A	0.0144687	-0.0794675	0.032077	0.923608	0.867329	0.983539	0.0132342
RARRES2	0.00708756	0.104432	0.0277047	1.11008	1.05141	1.17202	0.000163589
RNASE2	0.0086709	0.114292	0.0371323	1.12108	1.04239	1.20571	0.00208417
RNASE6	0.0193344	0.108116	0.0419297	1.11418	1.02627	1.20961	0.00992264
S100A11	0.0107167	0.146967	0.0469374	1.15832	1.05651	1.26993	0.00174132
S100A4	0.00673213	0.0924335	0.0310503	1.09684	1.03208	1.16566	0.0029118
S100A8	0.0392948	0.106855	0.0311807	1.11277	1.0468	1.1829	0.000610382
SERPINB1	0.00388903	0.112871	0.0417082	1.11949	1.03161	1.21485	0.00680557
SERPING1	0.00132528	0.143191	0.0325877	1.15395	1.08255	1.23006	1.11282e-05
SNAP91	0.0160041	-0.0676052	0.0284739	0.934629	0.883899	0.988272	0.0175828
SOD2	0.00218414	0.123811	0.038174	1.1318	1.05021	1.21973	0.00118145
SOX4	0.00701365	-0.122111	0.0392696	0.88505	0.819486	0.95586	0.00187366
SRGN	0.00529888	0.0861595	0.0432661	1.08998	1.00136	1.18644	0.0464383
STEAP3	0.000304243	0.170402	0.0397854	1.18578	1.09683	1.28195	1.84378e-05
TGFBI	0.000502188	0.103973	0.0346951	1.10957	1.03663	1.18765	0.00272848
TLR2	0.0350505	0.113807	0.0436375	1.12054	1.02868	1.22059	0.00910685
TMEM176B	0.000497236	0.129255	0.0332409	1.13798	1.0662	1.21459	0.000100891
TMSB15A	0.042185	-0.0435739	0.0190548	0.957362	0.922267	0.993792	0.022209
TNFAIP6	0.00655569	0.130565	0.0326117	1.13947	1.06892	1.21468	6.23766e-05
TNFSF13	0.00827674	0.135311	0.0451054	1.14489	1.04802	1.25072	0.00270088
TREM1	0.00628241	0.0794369	0.0283248	1.08268	1.02421	1.14448	0.00503954
UGT8	0.049866	-0.0573866	0.0279313	0.944229	0.893927	0.997361	0.0399215
UPP1	0.0315958	0.146958	0.0423333	1.1583	1.06608	1.25851	0.000517673
