# Supplementary material for: BST2 and DIRAS3 Drive Immune Evasion and Tumor Progression in High-Grade Glioma
Source: Int J Mol Sci. 2025 Jun 27;26(13):6205. doi: 10.3390/ijms26136205 (PMC12250118; doi:10.3390/ijms26136205)
Supplement: Supplementary file 1 [file ijms-26-06205-s001.zip › Table S2.xlsx]

## Sheet: Table S2
id	futime	fustat	BCL2A1	BST2	CCL8	CLEC5A	DIRAS3	EMP3	FZD7	GPNMB	RARRES2	TMEM176B	TNFAIP6
TCGA.02.0001	0.983333	1	8.08223	8.44425	6.41066	6.77236	4.39039	10.4253	4.98499	11.7753	10.0561	10.0625	7.08993
TCGA.02.0003	0.391667	1	7.85315	7.60055	6.34614	4.99419	4.22215	9.65819	6.56057	12.5413	9.93487	10.7339	7.12616
TCGA.02.0004	0.941667	1	5.71003	7.94536	5.83313	6.95378	7.87795	10.5588	8.07845	12.6865	11.1701	10.3665	9.63042
TCGA.02.0007	1.93333	1	4.06893	8.88166	3.6647	3.76326	3.97246	6.43695	6.40483	4.06122	5.57264	4.29532	4.12222
TCGA.02.0009	0.883333	1	7.10303	7.80676	5.41648	5.1611	4.88516	9.04394	6.81854	11.1361	9.8173	10.7348	8.55315
TCGA.02.0010	2.95	1	4.34804	8.84055	3.97658	4.6607	4.34471	7.53311	8.48503	8.38552	11.9054	10.7888	4.20994
TCGA.02.0011	1.725	1	9.57459	9.43079	3.88091	3.99467	4.19831	9.94646	5.33226	5.78147	5.27875	4.52439	6.54019
TCGA.02.0014	6.88333	1	4.33577	4.39715	3.70204	3.97696	3.90367	6.50903	4.7176	7.6495	4.21789	6.34318	5.12524
TCGA.02.0015	1.71667	1	5.50493	5.94078	3.83901	5.41492	7.499	10.9636	8.00582	10.6076	7.97654	8.41184	8.76761
TCGA.02.0016	7.25833	1	4.74801	7.36001	3.71931	6.68836	7.39042	9.60885	5.84305	8.61967	5.99776	8.25523	7.21107
TCGA.02.0021	6.475	1	5.093	9.1144	3.70066	3.64362	4.55004	10.248	7.1928	7.49751	5.89397	4.69625	3.90992
TCGA.02.0023	1.675	1	5.01657	9.66508	3.86209	6.35256	7.54216	10.8505	8.49181	10.1353	8.52013	8.91549	8.4982
TCGA.02.0024	4.425	1	3.82488	6.15016	3.7491	4.25454	3.80806	10.9587	6.84282	9.84647	4.17846	4.27975	5.38621
TCGA.02.0025	3.55833	1	6.6538	8.48274	3.96732	8.18975	7.38933	10.2813	6.93692	12.6566	11.6926	9.19077	5.51128
TCGA.02.0026	2.05	1	5.05691	5.83068	3.61641	5.46338	5.64747	8.16165	7.10502	10.2343	5.0475	8.40097	5.74417
TCGA.02.0027	1.01667	1	8.94862	8.93415	6.95319	6.26962	4.80332	10.0372	6.28137	11.7429	10.7329	9.60585	7.35931
TCGA.02.0028	7.55	1	10.2458	8.53878	5.45194	6.27564	4.67213	10.2875	6.20933	12.0595	10.6325	9.62413	5.62435
TCGA.02.0033	0.233333	1	9.7313	7.9871	8.77659	5.91708	4.16911	8.66576	6.92314	12.4468	9.66578	9.67177	8.65179
TCGA.02.0034	1.175	1	7.43715	8.43428	7.47076	6.22778	4.58883	10.2605	6.23646	10.9821	11.1673	8.54527	6.87633
TCGA.02.0038	0.891667	1	3.75974	9.39285	3.54959	3.94065	3.93691	9.76416	5.45888	7.18525	4.27454	3.77976	3.83529
TCGA.02.0039	0.875	1	6.61915	9.53555	5.70718	7.56395	7.88322	11.3794	8.42371	11.3265	8.31673	8.48733	7.60941
TCGA.02.0043	1.525	1	6.32619	7.47006	5.88305	6.95865	4.07636	9.00112	8.82469	11.5689	10.0327	9.26125	8.60421
TCGA.02.0046	0.575	1	9.25506	6.74858	6.03615	5.72239	4.33796	8.30098	7.99666	11.7472	9.69494	9.88593	7.7545
TCGA.02.0047	1.225	1	4.06996	9.74268	3.64858	4.5374	4.09029	4.88719	4.75292	11.0025	4.83901	5.06719	4.04599
TCGA.02.0048	0.266667	1	4.14787	8.7738	3.67695	5.72209	5.61906	9.47153	7.10839	8.15756	5.45253	9.31217	6.7786
TCGA.02.0051	1.25833	1	8.04746	8.61449	8.24945	7.63458	8.4618	11.8549	6.48055	10.984	8.6874	7.33834	9.09424
TCGA.02.0052	1.05	1	6.90935	8.25274	4.16193	4.36297	3.76993	7.9607	5.79836	9.85845	9.55472	8.67444	7.7759
TCGA.02.0054	0.541667	1	7.02909	8.8191	7.31986	6.25008	4.36069	7.34331	5.78255	10.0673	8.39071	8.59204	5.12942
TCGA.02.0057	1.65833	1	6.29904	7.84758	7.07236	6.76453	4.49953	8.20878	6.33439	10.8644	10.0058	9.0101	7.31469
TCGA.02.0058	0.691667	1	11.1333	7.34878	7.62881	5.69208	4.23711	8.10196	9.47832	11.064	7.59508	10.536	8.49869
TCGA.02.0059	0.8	1	8.03312	8.12508	4.49007	7.61607	9.10462	11.3313	8.21586	10.7496	8.35023	9.57439	8.37416
TCGA.02.0060	0.5	1	8.50767	7.89746	6.70539	5.37021	4.9276	10.7242	6.36412	12.2509	9.30748	8.89843	9.27982
TCGA.02.0064	1.64167	1	7.19955	8.35511	6.14681	7.09182	7.19558	11.3871	8.61818	11.4119	8.33996	11.0919	9.18708
TCGA.02.0068	2.2	1	4.98664	8.13155	4.81026	6.88367	7.58852	11.83	8.28732	9.52656	6.66043	8.72641	8.93176
TCGA.02.0069	2.39167	0	3.92645	4.4724	3.74872	4.30177	4.52602	7.22676	6.13823	8.31055	7.82189	5.11912	5.78677
TCGA.02.0070	2.09167	0	5.29668	7.20809	3.57815	6.22896	9.21593	11.367	6.92582	11.0455	7.40235	8.16205	8.74417
TCGA.02.0071	0.458333	1	7.55907	7.22935	3.85864	6.8571	8.10614	10.0139	7.95453	10.8585	7.23322	8.86839	8.58666
TCGA.02.0074	0.85	1	4.92953	5.99608	3.67649	6.74462	7.04874	9.09454	6.40631	11.1454	7.7979	8.28384	6.41659
TCGA.02.0075	1.73333	1	5.40662	7.94387	3.95328	6.86662	8.57469	10.2015	9.20974	10.5419	8.38392	9.71432	7.67955
TCGA.02.0079	2.26667	1	5.68129	8.46928	4.91841	7.33626	6.86156	10.9028	8.58935	10.6466	9.20585	9.41581	6.03694
TCGA.02.0080	7.475	1	4.20446	5.71287	3.92066	3.73577	5.65571	5.6269	6.7045	4.25747	5.41795	6.57739	4.69029
TCGA.02.0083	1.89167	1	6.4588	8.38492	4.32057	4.7693	6.17935	10.9434	7.07057	10.2023	8.25483	9.76835	7.754
TCGA.02.0084	1.05	1	5.54934	6.95259	3.82534	4.35688	6.66261	7.00676	7.29412	6.76661	4.88362	9.97014	4.39096
TCGA.02.0085	4.275	1	6.06925	7.69249	3.83241	5.69218	6.98583	10.5759	7.35365	11.0046	7.88442	9.52456	7.4462
TCGA.02.0086	0.733333	1	7.94656	7.06621	4.33682	7.027	9.84847	11.1	9.0122	10.3496	6.84877	9.55642	8.34983
TCGA.02.0087	4.81667	0	4.9366	6.13872	4.10884	4.14806	4.73492	5.686	6.06935	9.25496	4.95991	7.99805	5.17344
TCGA.02.0089	1.41667	1	6.86067	8.07068	5.24427	4.48682	7.16052	10.9304	8.09399	10.556	7.37661	10.1348	8.55115
TCGA.02.0099	0.291667	1	5.51197	6.83787	4.52047	4.57829	7.01321	10.1819	9.75337	10.2172	7.95821	9.02797	6.3177
TCGA.02.0102	2.25	1	4.86778	6.78019	4.77488	7.39738	5.67198	10.8532	7.99208	9.17969	8.30387	8.73389	8.75404
TCGA.02.0104	5.41667	1	4.98489	5.61965	4.0568	4.21259	4.42984	6.13517	7.07881	8.24317	5.44295	8.32371	4.56632
TCGA.02.0106	0.975	1	6.93107	9.13457	8.2959	7.21484	8.55245	10.7757	7.80905	10.2682	8.04637	10.1355	9.67057
TCGA.02.0107	1.46667	1	7.7962	8.34774	5.87834	7.48319	7.84479	10.8908	7.78904	12.66	9.54623	10.1447	8.48483
TCGA.02.0111	1.93333	1	8.08034	7.59409	5.99087	7.31012	6.86087	11.4494	9.48322	12.0627	8.20669	10.7061	7.69279
TCGA.02.0113	7.725	0	3.9329	8.27815	3.81438	7.71528	6.31543	10.9102	7.19637	7.01768	8.48493	6.03596	8.69339
TCGA.02.0114	8.33333	1	5.02394	5.85937	3.91085	4.29228	4.43289	7.06184	5.48253	9.4985	4.74243	5.2285	5.73053
TCGA.02.0115	1.30833	1	6.3417	9.33214	6.32037	5.60319	8.92906	9.85556	8.01021	10.8615	6.49261	8.0649	8.47486
TCGA.02.0116	4.08333	1	6.36027	8.10774	3.47214	3.71978	3.97424	10.1296	6.36491	10.2519	7.20531	4.16222	4.79657
TCGA.02.0258	1.375	1	3.87224	5.69326	3.76085	3.89835	4.54688	4.98325	4.63909	4.91223	4.75562	5.26112	4.86594
TCGA.02.0260	1.40833	1	3.91048	5.89102	3.47432	5.31627	5.93684	9.61654	7.9364	5.86094	5.37314	5.8126	9.16012
TCGA.02.0266	1.475	1	6.21476	6.02168	4.37277	6.22857	5.95436	11.288	8.17729	8.89843	9.15334	8.05504	8.78527
TCGA.02.0269	0.9	1	4.39772	7.52724	3.38424	5.71042	7.4447	10.494	8.05484	5.65139	6.04216	7.83195	8.75395
TCGA.02.0271	1.20833	1	5.1962	6.85948	4.02487	5.39637	8.76392	11.2961	9.4954	11.2196	7.07325	5.83952	5.23181
TCGA.02.0281	0.333333	1	4.35289	4.17638	3.67529	4.78809	5.7061	8.77081	6.30062	7.26044	5.4622	6.64578	8.02365
TCGA.02.0285	1.15833	1	7.00369	7.86331	5.68855	7.15327	8.42839	10.9881	7.96877	10.192	9.87773	9.21323	9.28422
TCGA.02.0289	1.18333	1	4.62854	7.22885	3.79441	5.18949	6.33271	10.7987	9.00291	12.2354	7.73349	7.54495	8.93066
TCGA.02.0290	1.325	1	5.5556	7.72842	3.88688	5.99195	8.43996	10.7239	8.69259	8.13733	7.63488	9.37677	10.2429
TCGA.02.0317	1.01667	1	4.49447	8.46838	3.8511	6.21772	7.25448	10.1379	6.95557	5.8632	9.31517	4.95479	9.31337
TCGA.02.0321	0.825	1	6.0725	8.23898	4.77912	5.49544	7.21941	9.97034	7.90762	10.4021	9.76766	7.5164	7.74783
TCGA.02.0324	0.641667	1	5.70375	7.91678	4.28345	5.37167	7.56235	10.6702	8.49401	7.20759	8.74966	5.50952	8.76292
TCGA.02.0325	0.883333	1	5.77862	5.70561	5.76105	6.60292	7.51262	9.6467	6.30901	8.67892	8.64431	7.40643	7.09172
TCGA.02.0326	0.608333	1	5.26034	6.85997	3.69429	7.97724	5.32456	9.95865	9.07498	7.73459	8.58267	6.23548	5.91786
TCGA.02.0330	1.325	1	5.57332	9.67207	6.29262	5.12369	6.39228	10.1779	6.68935	12.514	10.9354	7.35116	7.84967
TCGA.02.0332	2.14167	1	7.91091	8.70147	6.72164	5.43152	6.02148	9.51447	6.13172	11.3683	7.5544	9.2933	8.50707
TCGA.02.0333	0.366667	1	4.98354	6.86909	3.59796	6.73461	3.99092	10.8078	8.42211	7.40474	7.09301	7.02145	8.22423
TCGA.02.0337	2.09167	1	6.079	6.8574	3.99663	7.80138	6.53237	10.535	6.49073	11.3075	9.48312	8.61897	8.30955
TCGA.02.0338	0.883333	1	5.05632	6.50141	3.49946	4.13844	7.55857	7.61408	5.42752	8.12966	6.70955	5.6168	4.76419
TCGA.02.0339	1.03333	1	4.06761	5.89092	3.4201	3.93037	5.77352	7.70025	3.68202	7.92505	5.10756	5.80258	6.54394
TCGA.02.0422	1.20833	1	5.4842	8.15866	3.5886	7.936	8.57399	10.5082	8.0378	9.30318	7.57966	7.39539	8.93595
TCGA.02.0430	0.883333	1	7.03842	8.91729	4.02177	6.70975	7.50745	10.5739	7.61956	9.68605	8.1464	6.7251	8.49311
TCGA.02.0432	3.925	1	4.09612	5.7689	4.33635	4.82425	3.72236	4.94695	6.70757	5.13894	4.57762	5.67913	4.17837
TCGA.02.0439	0.0583333	1	6.45692	5.42879	3.62256	7.2211	7.24445	9.61684	6.61925	10.4169	7.32135	8.67863	5.11698
TCGA.02.0440	0.941667	1	6.41797	6.45771	3.63148	7.30764	7.61936	9.44257	6.55295	10.5444	5.21712	8.32112	5.7267
TCGA.02.0446	0.775	1	6.93514	7.17124	3.84217	7.22319	6.55908	9.96964	6.86721	11.2236	8.76741	8.96499	7.34659
TCGA.02.0451	1.35	1	6.92651	8.83386	4.8254	6.07437	7.2216	10.5758	7.6709	9.85536	7.58284	10.2987	8.04258
TCGA.02.0456	0.283333	1	5.65188	7.58672	4.63554	6.82339	4.92973	10.7859	6.54454	13.1709	10.1969	8.70436	8.11571
TCGA.02.2466	1.4	1	4.51378	5.0283	4.28592	4.92383	5.66884	8.50807	5.81653	8.99333	8.09927	6.96638	7.13371
TCGA.02.2470	1.075	1	5.82635	8.54726	4.29389	6.14365	7.23094	10.3425	8.05025	10.6131	7.8195	9.57599	8.71963
TCGA.02.2483	1.275	0	6.66974	6.46196	4.07928	5.15672	4.61261	7.2068	6.11812	10.458	4.49619	7.85634	6.34407
TCGA.02.2485	1.28333	0	5.31627	8.18497	4.68991	4.38781	5.95849	9.64051	8.18865	9.1154	8.42331	8.52722	5.77195
TCGA.02.2486	1.69167	1	8.83386	9.87384	7.74862	7.82816	8.92996	11.0438	8.88575	11.352	7.95313	10.0936	7.80497
TCGA.06.0122	0.516667	1	7.23719	8.65139	7.57588	8.51066	7.69518	11.0558	8.93266	12.1701	7.86351	8.15955	8.54267
TCGA.06.0124	1.7	1	7.36687	7.31867	4.97705	7.5529	9.43868	10.4225	9.0634	10.7311	8.13195	9.10442	9.95785
TCGA.06.0125	3.96667	1	5.1961	5.39217	3.70601	6.77553	7.20362	11.1213	7.94746	8.53639	6.31681	7.24196	8.64411
TCGA.06.0126	0.575	1	4.65839	7.07246	3.61677	5.21284	5.71699	10.4472	7.50974	8.54926	6.94426	10.1379	9.19716
TCGA.06.0127	0.333333	1	7.37015	8.50657	3.54392	6.75056	6.69232	10.8418	7.56524	11.1237	6.51664	8.9579	8.37864
TCGA.06.0128	1.89167	1	6.51338	6.48905	5.32056	5.14846	7.01361	7.52585	6.03586	6.49607	5.15147	7.76475	7.21584
TCGA.06.0129	2.80833	1	7.15268	7.92276	3.8299	3.7857	4.76891	6.834	4.86855	10.5066	4.11506	7.3947	4.40267
TCGA.06.0130	1.075	1	8.07885	8.70945	7.74852	7.2977	8.204	10.629	7.36726	12.2982	7.60911	9.19486	8.67154
TCGA.06.0132	2.11667	1	7.41955	7.66075	5.55893	5.48165	6.22689	9.05322	6.35928	11.0507	7.83284	10.3961	7.76714
TCGA.06.0133	1.19167	1	6.35187	8.60062	4.81894	6.95398	7.54882	9.5721	7.71608	10.1773	9.09824	9.90191	9.87923
TCGA.06.0137	2.225	1	6.04502	5.53877	3.5011	6.05644	7.50676	10.6812	8.16075	7.99138	5.53828	6.28186	10.0203
TCGA.06.0138	2.01667	1	8.65269	6.32343	6.54414	6.26577	7.58871	9.0079	7.02472	10.1922	8.43856	10.4261	8.78847
TCGA.06.0139	0.991667	1	10.0592	7.819	8.18806	8.58905	6.37242	10.1551	7.13004	11.9055	10.0143	10.5673	8.89853
TCGA.06.0140	0.0166667	1	7.10184	8.30048	6.33716	7.99805	5.52439	10.3786	7.39937	10.2249	8.46618	8.27108	7.2508
TCGA.06.0141	0.858333	1	7.88551	8.59045	4.95014	7.90971	6.47432	10.5769	7.31956	12.0558	9.17989	8.97647	7.51213
TCGA.06.0142	0.183333	1	4.13636	6.65608	3.92365	4.57321	5.37372	8.37625	5.89092	9.94317	7.24365	7.98899	6.40789
TCGA.06.0143	0.975	1	7.95602	7.61995	5.81132	8.48922	8.19822	10.5422	6.73748	11.3676	7.83832	9.60086	8.63154
TCGA.06.0145	0.191667	1	6.4071	8.47267	4.42354	7.34252	8.44375	10.6029	8.83666	9.83768	7.97196	9.4224	8.79864
TCGA.06.0146	1.675	1	5.44373	6.03635	4.03181	4.73511	4.57733	6.4936	6.05546	8.86789	4.3761	6.31652	4.80139
TCGA.06.0147	1.48333	1	9.62882	8.73	9.14535	6.88555	6.2634	10.537	8.48972	12.1158	7.55867	10.2363	7.98491
TCGA.06.0148	0.841667	1	4.97521	8.33737	3.97668	6.03803	4.06808	11.3795	7.05281	9.27882	9.30588	7.42234	6.38971
TCGA.06.0149	0.716667	1	7.29124	8.92966	5.34455	6.75185	6.94476	10.8764	8.44016	11.1434	9.90471	10.1265	8.02475
TCGA.06.0152	1.025	1	7.26322	8.10784	4.94279	7.11941	7.56802	9.60336	7.20511	9.55392	8.3602	10.7479	5.995
TCGA.06.0154	1.15833	1	8.00672	7.52128	5.14924	8.8188	6.37884	10.5284	8.72192	10.2024	6.80377	7.93063	9.1168
TCGA.06.0155	0.866667	1	6.37331	6.96232	3.75298	8.60112	5.04856	8.93735	7.79392	10.1452	7.79461	9.32565	8.92457
TCGA.06.0156	0.483333	1	8.47257	7.09122	5.65894	6.46839	5.99343	10.2115	6.69331	10.0198	9.3582	10.1254	7.90085
TCGA.06.0157	0.266667	1	5.43094	7.89039	4.46743	6.26015	6.59471	9.97124	7.37333	9.62223	8.3254	10.0796	8.83127
TCGA.06.0158	0.9	1	5.45976	7.72872	4.97347	5.73681	7.15466	10.5931	7.92624	9.72471	6.14799	8.41264	7.09866
TCGA.06.0160	0.983333	1	3.90245	4.9846	3.81466	4.22177	5.24865	7.17244	5.76036	7.48657	6.50646	7.45276	5.58047
TCGA.06.0162	0.283333	1	8.93236	8.495	6.72471	3.87914	7.68224	10.9304	5.1334	8.83506	9.37537	9.88173	8.90062
TCGA.06.0164	4.74167	1	6.81061	6.76978	4.3527	6.88248	7.87705	11.2203	7.66841	11.7689	7.45733	9.54963	8.55055
TCGA.06.0166	0.483333	1	6.22956	6.22245	4.83467	6.39139	5.95613	9.58298	8.11292	9.46424	7.08933	7.49055	8.84564
TCGA.06.0167	0.95	1	5.03838	5.85416	4.88323	4.00788	5.48214	7.50148	5.3829	7.20362	7.0407	7.12338	5.45184
TCGA.06.0168	1.64167	1	7.70523	6.12029	8.5341	8.29739	6.01961	10.5503	8.58536	9.04314	9.79113	8.98425	7.56762
TCGA.06.0169	0.275	1	8.37116	7.87307	6.07841	8.41284	8.33218	11.2196	8.31743	11.1516	9.22122	9.54483	9.09813
TCGA.06.0171	1.09167	1	5.66825	6.82568	6.04541	5.70032	7.63657	9.71731	6.70906	8.99633	7.2212	9.12608	7.57936
TCGA.06.0173	0.375	1	6.75076	5.65845	4.94443	6.65439	6.88942	9.45705	7.29035	12.1868	8.68132	7.9364	6.44041
TCGA.06.0174	0.266667	1	5.72916	5.42439	4.01867	6.18378	6.85343	8.40107	6.7462	9.41871	8.21855	8.2028	8.44714
TCGA.06.0175	0.333333	1	7.63906	6.22571	4.80949	6.61054	8.13006	11.1243	9.36659	10.4232	7.76953	8.4249	5.42029
TCGA.06.0176	7.58333	0	7.98849	5.8981	6.14621	7.83573	4.34405	9.88493	8.50976	12.5372	9.2929	8.62167	9.13407
TCGA.06.0177	0.35	1	5.11737	6.40957	3.94009	5.44031	5.45624	8.61887	5.24447	11.6855	8.35412	9.10003	5.76213
TCGA.06.0178	7.34167	1	6.8799	5.20408	6.1336	4.46142	5.23541	8.50418	6.059	9.31027	5.38251	7.8208	5.61641
TCGA.06.0179	1.68333	1	7.60135	7.39092	5.45341	7.21782	6.86334	10.0211	6.84292	10.3302	7.99407	9.26395	9.66108
TCGA.06.0182	0.3	1	6.54711	8.91789	5.81928	6.73501	5.73132	10.0878	7.46748	8.95541	5.77087	8.4985	8.40137
TCGA.06.0184	5.825	1	6.53326	7.71966	3.89154	6.82399	9.18318	10.3123	9.14585	11.3458	7.10839	9.27463	8.08931
TCGA.06.0185	6.15	0	5.60231	7.14265	4.03613	6.3738	7.64712	10.4213	8.32421	7.31439	7.60871	8.43547	6.83737
TCGA.06.0187	2.26667	1	6.51684	8.36448	5.34621	7.03703	8.18367	10.4362	7.98172	9.01749	8.59593	9.08276	9.69065
TCGA.06.0188	3.71667	1	5.94993	5.27281	3.65816	4.64821	6.67628	9.01898	8.14471	9.68056	8.47147	9.14814	6.94476
TCGA.06.0189	1.28333	1	7.38118	6.45267	6.90995	7.80915	7.38764	9.93777	8.10196	11.0707	7.87048	9.10303	9.13986
TCGA.06.0190	0.866667	1	7.06323	7.17601	5.31764	7.96538	8.33438	10.3872	8.85013	11.4274	8.66885	9.08606	9.44917
TCGA.06.0192	3.25	1	8.33348	6.37795	4.05314	7.14821	6.54503	10.0268	7.74385	10.5379	7.69727	9.88642	9.65749
TCGA.06.0194	0.391667	1	7.90025	7.41647	4.08342	7.41548	7.67936	10.7462	8.82309	10.5564	7.36716	9.86155	7.80785
TCGA.06.0195	0.616667	1	6.79069	6.38161	5.02937	4.90063	5.83765	8.83147	6.61024	10.8857	10.1338	9.53844	5.32037
TCGA.06.0197	0.466667	1	7.2669	8.45093	6.82657	7.56245	9.37707	11.0465	9.66208	10.8191	8.45352	9.78703	8.91349
TCGA.06.0201	0.0333333	1	8.92387	9.1185	7.39818	8.67882	7.70762	10.9687	9.0079	10.5016	9.50968	10.0846	9.37028
TCGA.06.0206	0.641667	1	6.9277	8.60671	5.92396	6.78722	7.46907	10.3578	8.4281	10.2024	10.1667	9.53884	10.4903
TCGA.06.0208	0.7	1	6.45711	7.66503	4.64648	7.02829	6.77276	10.2188	7.61717	9.20435	5.35187	8.99094	8.19055
TCGA.06.0210	0.616667	1	8.34953	6.68885	4.78375	8.04547	8.69718	10.5976	8.92996	11.1207	8.22064	10.041	6.82904
TCGA.06.0211	0.983333	1	7.56922	5.97955	5.30214	7.87914	7.25597	10.8321	8.9574	9.76576	7.37442	9.89881	9.40034
TCGA.06.0213	0.0416667	1	8.36199	7.89438	5.64042	7.60175	7.96738	10.9153	8.07386	10.3193	9.76736	8.38712	6.5388
TCGA.06.0214	1.25	1	7.65189	8.22892	5.15886	6.54187	5.77479	9.60236	8.013	11.4972	6.40157	8.34026	9.09604
TCGA.06.0216	2.01667	1	5.36855	8.61129	5.96587	6.79237	5.84138	10.5082	7.04814	9.32295	9.08945	8.41114	6.21199
TCGA.06.0219	0.0583333	1	8.05902	7.88661	6.17392	6.62192	5.03218	10.829	7.0142	10.9257	7.82637	8.62935	8.90631
TCGA.06.0221	1.65	1	6.37667	6.61668	4.37306	4.21789	7.89019	6.56739	5.53779	7.94218	5.74751	8.55115	5.55169
TCGA.06.0237	1.13333	1	5.53867	7.4804	4.39486	5.21537	5.94481	9.00381	6.41659	9.89941	9.16082	10.3568	7.57966
TCGA.06.0238	1.10833	1	7.39341	7.0151	4.85049	4.7958	4.99719	8.62875	6.60886	10.4857	5.90518	9.11321	8.04338
TCGA.06.0240	1.7	1	7.33238	8.28304	4.62556	4.81942	5.19873	8.5724	4.84345	9.63731	7.98401	8.11501	6.80417
TCGA.06.0241	4.05833	1	5.99657	4.97463	4.43032	6.04768	5.93134	8.72132	5.06932	9.89272	8.39429	7.96518	8.90691
TCGA.06.0394	0.9	1	6.44585	7.72563	5.07718	5.78962	8.64471	10.1773	8.74736	9.62463	6.2488	9.9062	9.86235
TCGA.06.0397	0.75	1	6.41857	5.87106	3.51725	6.94297	7.40096	11.2432	8.71045	10.5166	5.19795	10.6355	5.52899
TCGA.06.0402	0.025	1	4.92837	6.80734	3.82088	6.19088	7.38764	10.59	9.61444	8.67723	6.80248	7.15208	8.60541
TCGA.06.0409	6.03333	1	7.98102	7.25657	4.99826	8.84694	6.73293	11.1724	7.87834	10.6706	8.38971	8.43717	8.33368
TCGA.06.0410	0.391667	1	6.23587	6.27011	3.70768	6.42499	4.40286	10.1861	6.51496	9.11371	5.58008	7.20074	7.65537
TCGA.06.0412	0.8	1	8.05085	8.08871	8.2336	8.34514	8.16045	10.8323	7.89517	11.0087	8.83057	10.3656	9.63472
TCGA.06.0413	0.266667	1	5.83991	5.13806	3.59906	6.59144	5.38241	8.35501	4.8558	9.83718	6.7044	6.95865	7.30624
TCGA.06.0414	2.925	1	5.95377	5.30808	3.65217	5.8862	6.66281	9.69924	5.7218	9.92678	5.82016	7.63279	6.62935
TCGA.06.0644	1.05	1	7.68025	7.88372	5.24564	6.77811	10.2685	11.087	8.78757	11.3121	8.41404	9.61115	9.82759
TCGA.06.0645	0.483333	1	8.87478	8.00174	6.01144	7.17899	6.82696	10.6923	7.76326	10.9405	7.69697	10.4329	9.38716
TCGA.06.0646	0.483333	1	8.60152	8.39081	5.06457	6.81893	7.84011	10.0835	6.51813	10.6472	8.48334	10.6032	8.67094
TCGA.06.0648	0.816667	1	6.50735	7.07732	3.33857	5.17782	6.91828	9.78803	5.64002	10.6511	6.62806	8.16713	6.94992
TCGA.06.0649	0.175	1	6.43408	6.91173	5.83038	7.98291	7.13877	9.59846	7.54087	10.8301	8.64581	9.93208	6.17727
TCGA.06.0650	1.96667	1	7.18276	6.87247	4.33045	7.32642	6.59916	10.3832	7.07613	10.1127	7.19438	9.43778	9.28342
TCGA.06.0686	1.18333	1	5.39627	5.79571	3.65632	6.02572	5.57136	9.0123	5.44969	10.3581	6.71797	8.09568	7.80616
TCGA.06.0743	2.2	1	5.29171	6.37291	4.48654	5.14856	6.06728	10.7216	6.57402	9.00591	7.92465	10.2219	8.40377
TCGA.06.0744	3.90833	1	5.12563	5.98476	4.51043	6.10206	6.05821	10.3416	7.08288	8.64261	7.77839	8.80443	8.42201
TCGA.06.0745	0.658333	1	5.88325	6.26982	3.82701	6.48609	7.23114	9.74618	6.91104	10.2641	9.78024	9.94726	8.48533
TCGA.06.0747	0.225	1	4.7876	9.49001	4.0229	5.90606	8.71354	10.8644	8.66626	8.43727	5.71297	6.90558	6.21732
TCGA.06.0749	0.225	1	6.30891	7.24911	4.14268	7.7103	6.9773	10.5359	7.44172	11.7049	7.29919	8.76243	6.02178
TCGA.06.0750	0.075	1	5.89112	7.14999	6.0726	7.90971	7.72991	10.4698	7.03286	10.4341	8.78767	8.98755	7.63796
TCGA.06.0875	3.625	0	6.63331	4.87744	3.89331	4.87261	6.07792	8.0641	5.8745	10.7381	8.61488	7.60244	6.97968
TCGA.06.0876	3.85	0	5.83952	6.07279	4.9277	7.64841	6.66816	9.89022	6.9896	9.4284	9.06569	8.4961	8.65359
TCGA.06.0877	0.475	1	5.6362	7.07256	3.84124	8.09847	6.70232	10.8492	9.1188	8.19483	5.75781	8.44275	8.07018
TCGA.06.0878	0.6	0	7.73807	7.27862	6.22709	8.6103	7.4448	9.46105	8.59035	10.5901	8.51874	8.25603	9.86375
TCGA.06.0879	3.36667	1	5.71405	5.92898	4.23777	6.9766	7.87108	11.2284	7.77669	11.3096	6.67707	8.92188	9.05392
TCGA.06.0881	1.38333	1	8.27626	7.64801	7.65368	7.58483	5.40496	10.0321	7.50496	11.7499	9.86115	10.4035	8.65738
TCGA.06.0882	1.73333	1	7.37651	7.16856	4.17043	6.22265	6.95587	10.1944	7.62552	10.0627	8.55724	7.6308	7.29462
TCGA.06.0939	2.23333	1	10.5075	7.54037	8.43577	5.49358	7.57389	10.4372	7.68791	10.6412	9.37448	10.4894	7.81024
TCGA.06.1084	1.99167	1	8.3285	6.70678	7.73449	8.1179	8.99443	8.83496	7.82348	10.0036	8.34534	9.38795	8.90581
TCGA.06.1086	0.566667	1	4.28383	8.45083	4.69914	7.49383	5.7744	9.2932	9.99961	10.0055	9.62013	4.82299	7.16707
TCGA.06.1087	0.333333	1	4.60897	5.71846	6.23646	4.28383	4.45722	7.37561	5.40652	9.46384	5.95947	9.19067	7.92823
TCGA.06.1800	2.23333	1	5.97807	5.53682	4.75312	5.9637	6.70608	9.87424	7.30326	12.1444	7.54684	8.54686	8.49411
TCGA.06.1801	0.983333	1	4.78423	6.30832	3.48388	5.49153	6.23005	9.33294	5.76243	10.1814	4.53941	8.28384	6.75789
TCGA.06.1802	1.275	1	6.49489	5.96174	4.93805	6.0991	6.88942	10.4715	7.16181	10.8727	7.13609	8.8175	8.31175
TCGA.06.1804	1.13333	1	4.95169	9.2338	3.66976	4.63804	7.41518	10.0081	6.95775	8.85422	9.55412	8.01479	7.73947
TCGA.06.1805	2.825	0	6.11526	7.4636	4.29408	4.1591	4.12146	6.87514	9.26135	12.3597	6.0528	8.17729	5.85033
TCGA.06.2557	0.0916667	1	6.68103	8.90521	6.08984	4.53664	6.48747	9.22132	7.81124	12.1731	6.44782	8.96978	9.07897
TCGA.06.2558	1.04167	1	5.90813	5.97246	4.17884	6.05171	7.05052	8.67663	6.52456	9.64001	8.34355	8.92078	8.87358
TCGA.06.2559	0.408333	1	6.51269	6.17195	4.6175	6.6438	7.78157	9.76466	7.15039	10.5573	9.56481	10.1856	10.3426
TCGA.06.2561	1.46667	1	6.0529	8.69768	3.85948	9.02936	9.24808	10.3583	7.89836	10.1282	8.03651	6.27199	6.65519
TCGA.06.2562	1.05	1	7.39013	6.21466	5.15721	9.18338	8.5724	10.5034	9.32276	9.47733	9.27423	9.32625	9.08945
TCGA.06.2563	2.55	0	5.84345	8.62017	4.29266	5.98083	6.94238	9.35151	7.98192	9.38875	4.83882	7.97166	7.7526
TCGA.06.2564	0.5	0	6.16426	7.87596	3.57953	7.49492	8.89284	10.1788	8.5724	10.7773	8.24795	7.39281	8.35501
TCGA.06.2565	1.38333	1	4.78568	8.06101	4.21647	5.43016	7.08894	10.0588	8.18158	9.47313	4.69	9.18388	9.59357
TCGA.06.2566	0.5	1	6.14267	7.50208	3.69438	6.63826	10.3819	9.40483	8.56571	10.5059	7.23163	7.90732	7.27604
TCGA.06.2567	0.366667	1	6.4409	9.07997	7.46996	6.44169	6.46216	10.1997	7.99208	8.77839	10.6747	10.0609	5.9098
TCGA.06.2569	0.0333333	0	3.91664	4.97308	3.82292	3.98342	4.66329	10.2878	7.18455	8.0909	4.77286	4.6485	6.58728
TCGA.06.2570	2.625	0	6.91124	6.02178	4.18744	6.22561	5.59624	6.2116	8.04846	9.1188	4.4746	8.0909	6.18339
TCGA.06.5408	0.975	1	5.34992	8.83835	4.53855	7.43248	8.63025	10.3988	9.04793	8.80134	8.63593	9.21822	9.53874
TCGA.06.5410	0.291667	1	9.89611	8.59164	6.03133	7.39311	7.67836	10.887	8.3602	12.0062	9.32575	11.0094	8.82349
TCGA.06.5411	0.691667	1	6.71648	6.05575	4.05887	5.45204	7.85246	8.93814	5.56794	9.9129	6.8011	8.58756	7.55977
TCGA.06.5412	0.375	1	7.97445	9.34242	5.0602	7.94905	9.11481	10.5672	9.16002	9.86645	8.12976	10.8747	8.87358
TCGA.06.5413	0.733333	0	6.89339	7.222	5.48547	6.35879	8.36429	10.3757	7.26561	10.2003	8.97327	10.1789	9.0103
TCGA.06.5414	0.75	0	7.95672	7.79999	4.13853	6.93801	8.57828	11.5187	8.13963	10.354	7.88661	9.48961	9.37727
TCGA.06.5415	0.716667	0	5.02219	8.2648	3.88343	5.12709	6.8452	10.7687	6.9162	9.03116	6.89121	6.62836	9.06939
TCGA.06.5416	0.558333	0	4.47431	5.14914	4.17119	4.24743	9.0652	9.88822	5.57881	11.8325	9.40902	8.57299	6.33696
TCGA.06.5417	0.425	0	4.20181	5.55228	3.42291	5.32378	4.55751	6.05556	4.16779	6.70519	5.08572	6.86612	5.01425
TCGA.06.5418	0.225	1	6.78147	5.73298	3.52364	7.20879	9.09973	11.2677	7.90623	10.1031	8.76402	10.7997	9.29799
TCGA.06.5856	0.316667	1	5.64581	6.65608	4.96408	7.25061	7.74912	10.1479	7.69279	10.7119	6.81051	9.00411	9.15334
TCGA.06.5858	0.516667	0	6.7679	7.17899	4.43632	6.62786	8.91789	10.1627	8.3919	11.4262	7.87954	6.57462	5.72415
TCGA.06.5859	0.383333	0	4.785	7.69229	3.8445	6.05999	7.91539	9.65599	9.13836	9.46604	10.0245	10.8658	7.85843
TCGA.06.6389	0.65	0	5.82006	7.02125	4.59804	3.711	5.67335	6.77692	6.41432	9.33284	5.04042	9.4226	4.41897
TCGA.06.6390	0.45	1	5.60407	6.65152	5.1576	7.95971	7.3606	9.85566	5.97827	9.70553	8.92088	8.68651	10.5856
TCGA.06.6391	0.125	1	4.48558	5.4155	3.7379	6.65469	7.3135	9.62992	7.99517	8.10126	9.67866	8.85971	6.24515
TCGA.08.0244	1.89167	1	6.11388	8.3271	4.15957	6.58857	7.43128	9.78324	7.62771	8.60411	8.82059	9.19287	7.95662
TCGA.08.0245	3.15	1	4.79001	6.86235	3.6484	4.99526	5.66551	7.25001	4.75957	12.1926	7.50536	6.99496	8.59863
TCGA.08.0246	0.35	1	6.42588	10.0088	4.83611	7.48796	7.31797	10.8834	8.66246	10.1826	8.6083	8.4272	8.54158
TCGA.08.0344	9.65833	1	3.92664	4.99652	3.84152	4.15702	4.33891	5.55658	4.44348	6.80635	4.84741	5.2919	7.38257
TCGA.08.0345	0.141667	1	7.8894	8.0912	3.93701	6.92244	8.74078	10.6351	6.78237	10.5079	6.42272	10.5511	7.27008
TCGA.08.0346	0.7	1	6.4762	7.73628	3.76984	7.78237	7.55877	10.0587	10.7533	10.5174	9.50808	9.79582	6.56937
TCGA.08.0347	2.14167	1	4.95362	7.02145	3.78291	6.57095	8.64122	11.1099	7.36488	9.71372	6.5952	8.6888	8.09977
TCGA.08.0348	1.01667	1	5.79944	5.81299	3.66359	6.27436	6.84808	8.46868	5.72857	10.3124	5.4325	8.7727	7.66751
TCGA.08.0349	0.816667	1	5.14039	8.08871	4.41716	6.57838	8.22772	9.70513	7.82279	9.61534	9.27154	9.18498	7.4114
TCGA.08.0350	2.43333	1	5.55365	7.4119	4.6654	5.40965	4.98741	9.88632	6.77077	7.80248	5.17762	8.54746	6.02217
TCGA.08.0351	5.44167	1	6.43942	6.99148	4.74849	4.2194	4.19169	6.66964	6.97878	8.15338	5.32719	8.50059	4.79647
TCGA.08.0352	0.108333	1	5.44012	9.15923	4.67463	6.84233	7.28041	11.3202	8.47356	10.073	7.36885	9.50928	8.12697
TCGA.08.0353	0.7	1	4.8447	8.71025	3.61696	6.6642	6.73956	10.0749	6.54009	8.98325	8.27686	8.54008	8.2048
TCGA.08.0354	1.49167	1	6.60816	8.12049	4.09339	7.70005	8.47047	10.9901	7.6503	9.63032	10.0347	9.74029	8.2044
TCGA.08.0355	2.05	1	5.62082	9.46644	3.78004	5.69394	4.86604	10.8795	8.98236	7.92913	7.78157	9.24089	8.21516
TCGA.08.0356	2.59167	1	5.48381	9.30179	4.41363	7.82408	8.72591	10.9009	8.38034	9.94027	7.12418	9.51098	9.48801
TCGA.08.0357	3.13333	1	5.82557	6.71411	3.94215	7.11097	7.79501	10.3986	5.37294	9.55672	7.53102	7.92804	7.78735
TCGA.08.0358	1.85833	1	5.43602	7.62314	3.86507	5.13505	7.36856	9.80302	7.43884	8.26849	9.61804	7.33576	9.22132
TCGA.08.0359	0.283333	1	7.04626	7.28826	4.31554	7.22448	6.21979	10.1694	7.46658	10.1381	7.92903	9.43918	6.0924
TCGA.08.0360	1.28333	1	8.52911	7.81811	7.83314	7.39261	7.60931	10.2646	7.61289	11.562	9.67806	10.0093	7.83274
TCGA.08.0373	0.366667	1	6.02975	6.87445	4.48854	7.45972	6.33587	10.6184	7.33874	10.1661	5.83696	8.51714	8.31494
TCGA.08.0375	1.01667	1	6.26824	7.1494	5.52918	6.2112	4.57944	10.4835	8.83097	7.63149	6.49142	7.83274	6.54998
TCGA.08.0380	1.24167	1	4.98005	7.81233	3.60539	8.42052	8.58077	10.0124	7.15387	10.1414	8.33408	10.1081	6.06294
TCGA.08.0385	0.225	1	4.57005	5.74741	3.72005	5.61671	6.53148	10.1823	6.99406	9.013	4.69596	8.07058	4.69914
TCGA.08.0386	1.5	1	4.82463	7.34043	3.64785	5.64512	6.25975	9.85016	7.18535	8.68381	11.1315	9.44477	5.71111
TCGA.08.0389	1.275	1	6.05161	9.0108	4.8011	5.53085	5.69433	9.30578	7.78864	11.0084	10.0693	8.61339	8.18686
TCGA.08.0390	1.16667	1	6.09811	6.77424	3.67004	7.0937	6.56264	10.8569	7.24474	8.86649	9.5678	11.5858	7.39579
TCGA.08.0392	0.0583333	1	7.91519	5.53848	4.28345	5.54494	10.6644	10.7763	8.27845	9.81151	9.34632	6.69638	4.36916
TCGA.08.0509	1.05	1	6.26123	8.90691	4.24156	6.56462	7.6696	9.96145	9.14535	9.44247	7.00547	10.9449	7.85893
TCGA.08.0510	0.358333	1	6.51338	6.49311	3.60089	8.97597	7.77869	11.1079	9.66118	10.2318	6.46137	11.1584	8.22563
TCGA.08.0511	0.641667	1	4.8392	8.24466	3.82423	6.04689	8.66416	11.7003	8.47686	7.30267	7.01698	10.2651	9.4969
TCGA.08.0512	3.50833	1	4.94511	8.77979	3.93402	7.82169	8.16553	10.598	8.87907	9.75048	9.46754	9.18788	6.38931
TCGA.08.0514	0.925	1	5.93812	8.56003	3.61016	7.46111	8.24437	11.0574	8.67633	10.0735	4.90498	8.82099	5.74751
TCGA.08.0516	1.63333	1	5.20067	8.78617	3.61126	4.29313	5.48459	9.00282	8.31314	5.49759	4.61136	7.20601	5.12932
TCGA.08.0517	4.89167	1	5.44432	6.7151	4.05408	4.22423	6.59035	9.72111	4.9514	12.3919	4.96437	6.8113	8.12308
TCGA.08.0518	1.60833	1	5.33012	7.97674	3.74947	7.91539	6.64529	10.8098	8.1761	9.73569	8.4599	9.98462	8.06809
TCGA.08.0520	0.9	1	5.97364	6.32728	3.91991	6.18221	5.83009	10.0998	8.09837	10.2558	8.14929	8.15118	5.06932
TCGA.08.0521	0.4	1	5.38992	7.07276	3.77457	6.77196	9.17729	10.2403	8.94992	8.04766	5.97364	7.37601	7.94536
TCGA.08.0522	1.74167	1	9.12579	8.13444	4.0152	8.13982	7.5349	11.2023	8.50248	11.2202	6.94367	9.22741	8.01728
TCGA.08.0524	0.608333	1	4.15098	4.7931	3.72357	4.27814	4.39543	7.89746	4.60388	6.83717	8.7293	6.02345	7.428
TCGA.08.0525	1.33333	1	6.76532	8.44435	4.56431	8.49451	8.5716	11.4477	8.74237	10.6712	6.57135	9.38116	9.03425
TCGA.08.0529	1.53333	1	4.93882	8.76452	3.89331	6.41283	7.6912	11.4171	8.08731	9.21573	9.43589	8.62715	8.06968
TCGA.08.0531	0.633333	1	4.54037	6.09664	3.57943	7.28677	8.35721	10.837	7.99766	9.27902	5.58674	8.66376	8.1473
TCGA.12.0616	1.225	1	5.75359	7.32512	3.62045	4.23985	6.95418	10.2611	6.47432	9.09863	8.88535	8.65269	8.92996
TCGA.12.0618	1.08333	1	5.12291	5.07116	3.53487	4.73194	6.25294	8.21845	7.16697	10.0571	8.38582	9.62763	6.8572
TCGA.12.0619	2.90833	1	6.33637	8.31075	4.52124	6.92661	7.31588	10.7668	8.91709	10.1258	8.75454	10.9489	8.08343
TCGA.12.0620	0.866667	1	7.12299	6.7257	3.78412	6.73738	8.15258	10.792	7.95194	11.0906	8.44684	10.9796	6.81537
TCGA.12.0654	0.633333	1	5.6464	7.07325	3.85855	7.31698	8.25493	10.5201	9.19077	10.0373	8.39848	7.51869	6.99505
TCGA.12.0656	7.9	1	4.88623	4.97366	3.88846	6.76691	4.42459	9.79123	7.04933	7.50486	8.27487	7.49184	8.41124
TCGA.12.0657	0.00833333	1	5.26599	6.82409	3.82069	8.23729	7.47672	9.86275	8.39878	8.81391	9.3583	8.19703	8.93874
TCGA.12.0670	2.16667	1	4.96814	5.83519	3.81651	5.66619	7.61528	9.9118	8.3265	7.82279	8.73798	9.1144	7.21733
TCGA.12.0688	2.225	1	4.28279	5.9456	3.71571	5.30623	6.97184	10.5637	8.15587	9.78374	7.47354	5.49182	8.75664
TCGA.12.0692	0.3	1	5.16216	8.60282	4.32751	6.72887	4.0305	10.2973	7.028	9.7256	8.69289	8.70486	8.572
TCGA.12.0703	1.7	1	4.28374	7.7325	3.81781	5.32505	6.46018	10.2183	7.53848	8.59942	7.35902	5.9764	7.87227
TCGA.12.0707	2.36667	1	5.22967	7.99277	3.91477	6.51872	6.54167	10.4632	7.2978	9.33174	7.9621	8.16005	8.30846
TCGA.12.0772	4.49167	1	5.71542	7.17075	4.81335	8.48034	6.55453	9.61444	8.74237	9.90241	8.13315	7.2516	8.38083
TCGA.12.0773	3.6	1	6.88327	9.0083	4.85387	5.88522	5.20505	10.6354	6.45889	13.2273	9.30608	5.18832	6.37202
TCGA.12.0775	0.633333	1	7.44441	7.5175	4.90875	6.44851	7.32721	10.5487	8.61189	9.10003	9.92968	9.47034	7.46399
TCGA.12.0776	0.808333	1	8.41972	7.39937	5.8692	8.57419	7.0279	10.227	7.48219	11.3305	10.1773	9.99062	9.07987
TCGA.12.0778	1.24167	1	6.62073	8.36139	5.29122	8.66476	4.88884	10.2316	7.20233	10.4645	7.15168	8.86779	8.80952
TCGA.12.0780	1.24167	1	4.30547	6.06403	3.9588	5.0347	9.19456	10.6652	6.50932	7.49761	7.31121	7.76764	9.07059
TCGA.12.0818	7.65	1	3.55673	5.65953	4.39867	4.36649	5.85386	4.45474	5.17859	5.71336	4.79416	5.4797	3.97986
TCGA.12.0819	2.06667	1	5.04313	5.6961	3.52464	5.04371	5.13146	9.94267	8.01778	10.4837	6.28206	8.01589	9.17739
TCGA.12.0820	1.54167	1	4.48797	5.73465	3.61907	5.76321	5.6962	8.39031	7.10988	10.4898	5.58732	6.13468	6.3416
TCGA.12.0821	0.883333	1	5.79541	7.12954	4.34157	6.87187	5.52821	8.9087	7.64333	10.3713	7.03425	9.86665	8.79944
TCGA.12.0822	1.95833	1	6.98632	6.46977	3.86637	4.35993	8.97237	9.78314	9.37298	10.7797	7.47264	8.79186	8.34195
TCGA.12.0826	2.31667	1	5.20583	6.82211	3.5251	5.2395	6.66647	8.8197	6.78811	9.32166	6.7252	9.55582	9.20644
TCGA.12.0827	3.23333	1	5.26638	6.36343	3.81828	7.59588	7.14711	6.97035	7.57707	9.03126	5.66855	8.14172	5.5698
TCGA.12.0828	0.741667	1	5.79875	7.32582	4.00948	6.20509	6.79852	10.1347	7.48696	8.27028	7.75898	9.28521	8.2055
TCGA.12.0829	1.71667	1	5.51089	7.91091	3.87103	6.56828	6.74462	10.384	8.59334	9.97074	8.58985	9.65289	6.65469
TCGA.12.1088	10.6333	1	7.17124	6.87395	4.35603	5.55942	7.61637	9.05561	5.82223	10.4635	8.56272	10.0501	6.81884
TCGA.12.1089	0.483333	1	4.18441	7.00795	3.72976	4.87618	5.74388	8.54058	7.99905	8.78408	8.29899	8.46409	5.83205
TCGA.12.1090	0.633333	1	4.42202	8.50548	3.63212	5.38914	4.45378	9.77645	7.47752	13.4869	9.11271	5.00194	4.49303
TCGA.12.1091	2.76667	1	5.14836	7.58782	3.98352	7.74703	5.7478	9.04883	8.08502	10.4206	6.00169	7.38287	9.27583
TCGA.12.1092	1.80833	1	6.81646	6.86027	4.66857	5.2845	7.87824	9.66468	7.12229	11.1325	8.96998	10.548	7.86022
TCGA.12.1093	1.33333	1	6.3989	7.35255	5.60015	7.30873	7.76983	9.89681	5.88817	12.9818	8.2341	9.86954	7.59996
TCGA.12.1094	1.01667	1	8.74467	6.89616	6.20341	8.1753	8.95072	10.4565	6.7788	9.94516	6.16288	7.83404	9.92169
TCGA.12.1095	1.31667	1	5.95682	8.25952	4.26193	6.13922	8.21526	8.3912	8.21825	9.58428	7.12765	9.28731	6.7784
TCGA.12.1096	0.758333	1	7.72573	7.31896	4.81122	6.48777	7.11435	9.60915	6.88268	10.705	8.24516	9.70713	7.15516
TCGA.12.1097	1.20833	1	5.85347	5.70865	3.99523	7.18713	7.90334	9.18318	6.00799	11.3237	7.5353	10.699	7.24325
TCGA.12.1098	0.333333	1	4.43279	6.44436	3.59364	5.82959	7.85704	10.4315	7.24772	8.86051	7.86809	6.1473	9.35061
TCGA.12.1099	0.341667	1	5.6558	6.76869	3.68903	6.80863	8.07048	8.83526	5.87283	10.2536	4.83746	7.54793	5.70758
TCGA.12.1597	1.85	1	4.8785	4.89367	3.87066	4.49896	5.57763	7.44073	6.74888	9.64001	6.58827	7.66801	7.78864
TCGA.12.1598	1.30833	1	6.57679	9.13227	4.27131	8.06948	8.01638	10.2904	7.83453	10.0703	7.38545	10.3154	8.39051
TCGA.12.1599	2.14167	1	6.15114	6.7897	3.83306	5.77185	7.41707	10.3834	8.4617	10.8704	7.91041	9.71642	8.25553
TCGA.12.1600	1.225	1	4.663	7.14562	3.56734	4.56114	6.61688	10.2835	7.02224	9.77015	9.58448	7.78356	8.18238
TCGA.12.1602	0.566667	1	6.94496	6.19128	4.05906	6.61915	6.72025	9.67896	7.1636	10.2143	8.85552	9.30768	7.89089
TCGA.12.3644	4.98333	1	7.9113	6.06718	6.19473	4.93892	7.03306	9.34702	6.36936	9.66618	9.12149	9.47034	8.63623
TCGA.12.3646	3.66667	1	4.45369	6.87237	3.72394	5.79443	5.66345	9.57699	7.2063	7.65557	9.91629	8.07406	5.91344
TCGA.12.3648	2.24167	1	4.92886	8.26769	4.09217	5.4239	8.20201	9.99352	8.96669	6.61885	7.50526	7.92933	9.49131
TCGA.12.3649	1.26667	1	4.13193	6.26251	3.79349	6.20608	8.64531	10.6803	7.45395	6.67271	5.47227	7.68762	9.26135
TCGA.12.3650	0.908333	1	5.0799	5.97118	3.85529	5.1472	8.13654	9.36319	6.90816	10.3263	6.51427	8.24476	9.32715
TCGA.12.3651	1.05833	1	5.84001	6.44723	3.81382	6.27821	7.09519	8.46349	6.80734	9.48452	9.20465	9.32894	5.82832
TCGA.12.3652	2.90833	1	4.51626	8.71185	4.24374	5.06738	5.25479	10.2107	8.50159	7.58245	6.86939	8.52333	10.712
TCGA.12.3653	1.20833	1	4.74426	10.0233	4.9514	6.47432	6.24791	9.92359	9.01639	8.42889	7.43297	8.2036	8.63723
TCGA.12.5295	1.24167	1	4.53549	6.38131	3.74401	6.24899	8.60052	10.8745	7.02502	10.3316	8.48463	9.68306	8.49949
TCGA.12.5299	0.266667	1	6.90112	8.15547	4.51971	7.34202	7.73947	10.9671	8.60272	8.52532	8.89084	8.0113	9.48601
TCGA.12.5301	0.166667	1	6.8113	6.79733	3.54374	7.9139	8.95701	10.3087	7.42273	10.0896	7.0018	10.1992	9.32036
TCGA.14.0736	1.25833	1	5.74996	8.25393	7.34281	6.30457	7.68642	9.33633	8.09897	9.11121	8.38293	10.3779	9.03994
TCGA.14.0781	0.0833333	1	6.19108	7.40593	3.8538	7.51561	8.59464	10.6027	9.5698	9.50748	7.25577	9.46454	8.08124
TCGA.14.0783	0.516667	1	6.88	6.68222	4.99448	8.3278	7.82378	10.3924	8.24327	10.3533	8.79964	8.34983	9.96524
TCGA.14.0786	1.925	1	6.17412	5.90095	3.84626	8.31992	7.9875	9.98103	9.46135	8.83516	6.26627	9.44247	8.22383
TCGA.14.0787	0.183333	1	6.19049	5.73936	4.52516	8.99273	7.69558	10.1613	8.71214	9.07937	7.30614	5.83382	6.78405
TCGA.14.0789	0.933333	1	8.36538	9.26565	7.13133	9.14066	7.34629	11.0637	8.34445	10.4189	9.28372	9.0116	9.651
TCGA.14.0790	1.15	1	4.01539	8.48733	3.83036	5.20281	5.69747	10.0896	7.6504	7.002	7.68752	8.89144	9.13207
TCGA.14.0812	0.266667	1	7.21703	8.30567	5.20758	6.56126	6.65677	10.4586	7.68184	10.901	9.2329	8.94433	6.7678
TCGA.14.0813	0.116667	1	5.08514	6.48945	4.72212	7.53172	7.178	9.62223	8.38173	12.2684	9.04414	9.00022	7.96548
TCGA.14.0817	0.45	1	7.59628	7.94855	6.326	8.18297	7.63249	9.92059	8.36468	10.3607	10.0271	8.19075	8.75484
TCGA.14.0865	1.375	1	6.33745	4.90971	3.47332	4.74551	4.95953	8.5349	5.11883	8.85412	4.51837	5.44999	6.4496
TCGA.14.0866	2.19167	1	7.23839	7.08427	4.2938	6.96837	6.77979	10.2882	7.3777	10.0513	5.93045	8.81181	8.89523
TCGA.14.0867	0.166667	1	5.78392	5.31842	4.60676	8.15457	7.27127	10.9036	7.93929	10.2533	8.2033	8.38642	8.63753
TCGA.14.0871	2.40833	1	4.51856	6.10846	4.47116	4.19198	4.33948	9.2934	7.92116	8.07416	8.47277	4.72963	8.41104
TCGA.14.1034	1.325	1	5.87185	7.34649	4.31297	9.06829	7.711	10.2411	8.5336	9.09484	8.57299	7.99895	7.18773
TCGA.14.1037	1.60833	1	6.72381	8.26111	4.48682	6.0725	6.85611	10.5349	7.66512	11.4753	10.1067	9.58468	8.05663
TCGA.14.1396	0.0916667	1	6.73857	8.09917	4.79859	7.56623	9.30109	10.9843	8.17081	12.8163	7.55708	7.66463	8.20609
TCGA.14.1401	0.316667	1	6.62172	7.51014	5.34992	6.67628	6.46809	8.51914	7.00448	10.3298	6.73947	9.75667	8.08841
TCGA.14.1402	2.66667	1	6.35977	7.06621	5.90655	7.09598	5.71395	10.0893	7.56235	8.72242	7.07038	8.78497	7.91927
TCGA.14.1451	1.925	1	6.59114	6.57343	5.06612	7.89756	7.36945	8.30626	7.55628	9.80372	8.26639	10.0141	6.73838
TCGA.14.1452	0.591667	1	6.98533	8.74287	4.30215	8.58775	6.60431	10.7472	7.91409	10.6346	6.22847	8.73709	7.90374
TCGA.14.1453	0.0916667	1	6.56522	7.47662	7.2368	4.72462	8.22174	9.79722	7.47722	6.74293	8.58287	8.57987	9.5686
TCGA.14.1454	2.51667	1	5.06127	4.59842	3.80045	4.94685	6.1193	7.85992	4.97802	9.28022	7.04983	7.62811	6.98404
TCGA.14.1455	0.075	1	7.42084	6.64816	5.68423	6.79327	7.43407	9.04533	4.25558	10.5339	7.86669	9.32864	8.32112
TCGA.14.1456	3.41667	0	5.93783	6.10028	3.81614	5.16547	5.33236	5.99795	6.80219	7.82259	5.0127	7.96658	5.48498
TCGA.14.1458	0.558333	1	4.11166	6.15479	3.5527	4.33178	6.34427	5.78687	6.1061	7.79372	4.62038	7.29859	4.06413
TCGA.14.1459	1.03333	1	6.47649	8.70696	4.41935	6.66707	7.92375	10.5885	7.63368	10.0122	5.77705	7.47364	8.80852
TCGA.14.1794	0.0833333	1	5.02442	7.98999	4.30585	6.9886	6.41471	10.0401	7.39062	9.68276	7.3621	9.04384	7.63637
TCGA.14.1795	0.166667	1	7.65637	6.27712	5.52371	6.64915	6.62925	9.28112	7.12299	10.5487	6.60618	7.49691	8.17719
TCGA.14.1821	1.48333	1	4.48797	5.25021	3.73882	4.18054	4.46256	5.40672	4.57235	7.60632	4.41916	5.2431	5.05642
TCGA.14.1823	1.49167	1	7.36021	8.22682	5.35977	7.54395	7.57449	10.8438	8.07506	9.42989	9.70583	9.33494	7.798
TCGA.14.1825	0.633333	1	5.12903	4.88198	3.6776	6.05831	5.32261	8.02166	5.44178	9.50658	6.53781	7.01758	5.41697
TCGA.14.1827	0.491667	1	5.94472	7.58802	3.81373	4.76708	7.27634	10.3249	6.68142	9.54184	8.16294	10.2837	9.80551
TCGA.14.1829	0.6	0	6.64212	7.20342	5.68286	6.40265	9.00022	10.8722	7.08	9.7326	9.36459	10.0173	8.72501
TCGA.14.2554	1.45833	1	7.02294	6.91927	4.27549	7.80118	7.53868	10.8881	9.35511	8.35352	8.94174	9.47593	8.43438
TCGA.14.2555	0.666667	0	6.24978	6.96599	4.60858	6.46769	7.91499	9.56141	8.10993	8.15507	9.04893	7.84728	11.2797
TCGA.14.3476	0.0333333	1	6.93524	6.46967	5.24486	4.98325	5.82566	8.94912	6.31583	10.7739	8.65468	9.11989	7.77122
TCGA.14.3477	0.316667	0	4.9013	4.74869	3.98932	4.38762	7.97574	8.94274	3.79191	8.16573	8.39569	6.92105	5.86182
TCGA.14.4157	0.283333	0	4.00535	4.44586	4.41887	4.31012	6.20075	4.95595	4.96989	7.32662	4.43632	5.86271	3.95627
TCGA.15.0742	1.15	1	4.28782	7.91957	3.89387	6.36363	6.12265	10.014	6.50398	7.32681	8.16852	5.68522	7.66811
TCGA.15.1444	4.20833	1	5.73671	7.31608	3.72015	4.39972	4.36411	7.16876	5.97138	9.70383	5.36133	8.32281	5.48879
TCGA.15.1446	1.59167	0	4.91609	8.30357	3.66221	5.56647	7.49959	9.63122	6.9402	8.85622	8.21775	7.74205	6.93286
TCGA.15.1447	4.43333	0	5.9454	6.04364	4.14212	4.80843	4.56603	7.54246	6.23478	8.78148	6.65667	9.7283	5.26424
TCGA.15.1449	1.10833	1	5.47501	6.46403	4.05981	4.31373	4.58682	7.53162	6.0722	8.65059	5.31374	10.2184	5.18783
TCGA.16.0846	0.325	1	6.71955	8.34694	6.14316	3.86433	5.12194	9.27054	7.43993	10.54	6.60203	8.2044	8.52123
TCGA.16.0848	1.46667	1	5.01938	6.2944	3.89219	5.41795	6.79049	10.0873	7.35593	10.5963	7.69438	8.84554	7.48975
TCGA.16.0849	2.175	0	4.71981	5.68835	6.59896	6.11605	4.66876	6.31968	6.2263	8.32441	5.09368	6.68123	4.47402
TCGA.16.0850	1.36667	1	4.43194	4.12062	3.25047	4.37154	4.30775	5.14127	4.88033	6.47016	4.84596	5.30253	6.18507
TCGA.16.0861	0.358333	0	5.61543	7.34063	3.97949	8.51844	7.99497	10.4142	4.92315	10.6095	9.65479	9.48971	7.60354
TCGA.16.1045	2.41667	1	7.60433	8.28962	4.95256	5.8865	6.97868	9.3607	7.57111	11.8477	7.5904	9.35321	8.27626
TCGA.16.1047	0.383333	1	5.26443	7.8895	3.85203	6.98503	7.46509	10.1954	8.18816	9.75927	6.11526	8.41035	7.1637
TCGA.16.1055	0.858333	1	6.25195	8.15268	6.71886	6.45721	6.19513	9.27214	8.09459	11.375	7.69339	8.41673	8.61768
TCGA.16.1056	1.16667	1	4.47698	6.16416	3.92505	5.3948	6.53751	8.2038	6.24909	10.7592	7.7107	9.74568	8.43248
TCGA.16.1060	0.758333	1	6.68271	8.05543	6.01754	8.44275	6.9648	10.2859	7.75251	9.34802	8.17789	9.24468	8.15437
TCGA.16.1062	1.76667	1	5.86644	7.207	4.2177	7.41677	7.81572	10.0253	8.67972	8.62885	5.69482	7.81094	8.78917
TCGA.16.1063	1.16667	1	4.60273	8.21516	4.13523	7.87705	8.12239	8.59643	6.50527	8.862	6.53959	10.2914	8.99184
TCGA.16.1460	0.533333	0	4.64975	6.75066	4.50747	4.44357	7.05499	5.94717	4.97211	9.85046	4.60034	8.17958	4.44958
TCGA.19.0955	0.983333	0	5.24369	6.62935	4.22433	6.31652	5.27037	9.96804	8.74177	9.4926	7.50795	7.5171	7.00498
TCGA.19.0957	1.825	1	7.40852	6.09398	4.06761	6.45257	5.68414	8.10614	6.01252	11.5387	9.00721	9.14785	5.36416
TCGA.19.0960	0.716667	0	4.88864	5.90488	5.59682	5.25391	5.7798	6.92691	4.55186	9.57439	9.48661	5.99264	9.97783
TCGA.19.0962	0.0583333	1	5.62356	5.94678	4.13796	8.3594	8.73728	10.0927	8.73968	9.4233	8.95072	10.4959	6.20874
TCGA.19.0963	1.19167	1	6.36313	5.75192	4.45989	7.16032	5.5696	8.70716	7.0276	8.65389	5.73916	9.90231	6.67172
TCGA.19.0964	0.283333	0	4.95856	6.27594	4.00179	7.89358	5.38817	10.1136	6.96212	8.07177	6.88992	5.58879	5.515
TCGA.19.1385	0.9	1	6.17185	7.19051	5.55815	8.03571	7.0535	10.1627	8.74497	10.3828	9.26884	9.28412	7.52346
TCGA.19.1386	0.758333	1	4.84364	8.33029	3.5592	5.1927	6.26715	10.057	7.95572	8.54277	5.69424	6.32866	10.138
TCGA.19.1387	0.5	0	6.04876	5.78775	3.71303	6.46433	5.56882	9.58238	6.54681	10.3024	7.00507	9.46734	6.82449
TCGA.19.1388	1.075	1	5.0865	9.90411	3.86553	4.49131	6.65994	8.77729	6.79981	12.0102	7.16102	7.45544	5.03576
TCGA.19.1389	0.383333	1	6.97194	7.95164	5.09533	8.27128	7.78595	10.4989	9.78673	11.0907	8.76612	9.1762	7.39639
TCGA.19.1390	2.11667	1	5.60025	5.41599	4.62988	5.79374	4.41373	6.85472	5.11339	10.9884	6.50576	6.12719	5.99795
TCGA.19.1392	0.3	1	5.40144	4.83968	4.66387	5.50248	6.53287	10.0088	5.60985	9.27144	8.94333	6.02424	6.50448
TCGA.19.1786	0.6	0	5.19231	6.41995	3.76326	7.62652	6.72708	9.78404	8.8631	9.44188	8.19962	6.7784	9.38526
TCGA.19.1787	1.05833	1	6.2186	8.4617	4.7666	6.70202	8.87308	10.0445	9.88543	10.0155	9.86545	7.80586	5.39139
TCGA.19.1788	0.308333	1	4.90768	5.22198	3.74428	4.15004	4.76987	5.58605	7.11395	8.51605	5.85602	7.52078	4.6902
TCGA.19.1789	0.266667	1	4.43527	6.7676	3.59438	6.92968	5.38719	10.0075	8.533	7.21683	8.13504	4.89792	7.02859
TCGA.19.1790	0.425	1	7.65935	7.55658	6.17195	8.76562	8.18198	11.0927	8.15965	12.4819	8.74517	9.90171	9.31147
TCGA.19.1791	0.00833333	0	4.3663	8.58516	4.03951	5.99598	4.29683	9.69534	6.41451	7.03693	4.69923	6.74333	7.31519
TCGA.19.2619	0.808333	0	5.29288	5.2105	3.80778	7.51511	7.52336	9.34582	7.68393	7.64254	6.32234	6.12137	8.93894
TCGA.19.2620	0.408333	1	5.33187	5.28606	3.66829	7.4992	8.76552	9.88533	7.41906	9.85905	8.07227	7.81791	7.30187
TCGA.19.2621	0.0916667	1	4.00554	9.57549	5.08145	4.48243	7.48348	9.36778	8.11999	9.41132	8.03202	7.40653	8.75694
TCGA.19.2623	0.625	0	5.76979	8.21437	6.9518	6.01272	7.54256	11.0607	7.92146	10.1973	9.32905	9.20555	7.08457
TCGA.19.2624	0.0166667	1	4.59267	4.92354	3.74401	5.75614	6.66944	7.24435	7.13083	10.1447	6.28838	6.7788	8.98355
TCGA.19.2625	0.341667	1	6.04709	8.14531	4.08709	7.67627	7.62184	11.3304	8.61618	10.1111	8.02595	7.44023	6.64994
TCGA.19.2629	2.01667	1	5.95514	8.56073	5.92789	3.8431	4.81103	7.8434	4.52497	8.05852	4.3841	7.23918	7.32383
TCGA.19.2631	0.583333	1	5.67551	5.73338	3.64288	6.8461	7.0673	10.5699	8.175	10.0854	7.24971	7.72802	5.91009
TCGA.19.4068	0.375	0	5.6759	8.93545	4.52037	7.56663	8.90172	10.8638	7.24256	7.63159	7.09737	8.27148	8.87947
TCGA.19.5947	0.55	1	6.27989	8.43707	4.73434	8.08562	9.10722	10.772	9.4956	10.133	8.94753	10.1178	10.1572
TCGA.19.5950	1.43333	1	4.94598	7.50994	3.46877	5.66521	8.40975	11.7283	7.37681	7.4633	7.88452	8.74387	8.53539
TCGA.19.5951	0.666667	1	4.36583	9.33573	3.68165	6.09792	7.19419	11.2419	8.3927	7.27306	6.79565	9.31866	8.70616
TCGA.19.5952	1.575	1	6.78613	8.34106	5.25401	7.08487	8.43767	10.7372	8.68242	9.73559	7.30992	9.20335	8.50228
TCGA.19.5954	1.00833	1	6.10846	8.56711	4.13674	7.2071	8.06998	10.753	9.14894	9.41322	6.7049	7.92186	7.22398
TCGA.19.5955	0.15	1	6.2041	7.55847	4.39705	7.12696	8.23739	10.1217	8.53609	12.1232	7.18753	10.5223	8.23749
TCGA.19.5956	1.875	1	4.33178	4.01802	3.55883	4.78866	6.14809	9.83908	5.31179	9.00611	7.7971	5.99933	4.54315
TCGA.19.5958	1.175	1	5.88925	5.79492	3.84226	6.99813	6.13852	9.76196	8.17042	9.10922	6.69281	9.45346	7.74385
TCGA.19.5959	1.4	1	4.51492	5.4667	4.0152	6.49073	7.45564	10.2362	7.25637	8.69249	7.0941	9.39434	6.5029
TCGA.19.5960	1.25	1	4.65465	5.14205	3.6153	3.82906	5.81015	10.3372	7.88571	8.94942	11.7731	6.75958	4.79917
TCGA.26.1438	0.833333	0	7.46847	7.6906	6.14898	7.28061	7.95044	9.50399	7.72802	9.10862	8.98156	10.7319	7.89975
TCGA.26.1439	1.15833	1	5.9037	8.84813	5.1712	8.32142	6.56838	10.2407	8.12538	9.16312	8.48563	9.83178	9.66048
TCGA.26.1440	0.808333	0	5.80121	7.07841	4.19027	8.86021	7.12011	10.0521	7.77938	7.64194	7.57111	11.2291	8.26001
TCGA.26.1442	2.60833	0	4.10639	5.5559	3.50995	4.27577	5.41004	5.67482	4.30234	4.56019	4.91793	7.05658	4.18196
TCGA.26.1443	0.591667	0	4.98828	7.3293	4.06921	5.81771	7.94905	10.8727	6.92076	9.25257	7.59448	8.02814	8.10634
TCGA.26.1799	0.783333	1	5.44217	7.38058	4.17015	5.7063	7.11802	9.71022	7.22756	8.85881	7.30982	8.57509	9.03186
TCGA.26.5132	0.783333	0	5.87283	7.94198	3.9158	6.27574	5.10815	11.2345	7.90234	10.3021	11.1721	7.01391	6.83767
TCGA.26.5133	1.24167	0	4.4894	5.01522	4.03472	4.51693	4.29617	9.13986	5.58909	11.5845	5.00843	6.98087	7.04378
TCGA.26.5134	0.458333	0	5.47589	6.05969	4.04008	5.4666	5.05545	9.28701	7.16131	10.298	8.21666	8.21327	7.89139
TCGA.26.5135	0.741667	1	7.43148	6.7151	4.21619	6.47086	8.05474	8.81132	6.83955	10.3833	5.66306	9.29739	6.99079
TCGA.26.5136	1.58333	1	7.22607	3.94888	3.59401	4.02252	8.99633	9.62383	6.49409	9.21852	4.45751	4.37363	8.74816
TCGA.26.5139	0.133333	0	7.05747	6.485	6.21693	5.55619	4.51712	7.05112	9.31367	11.5375	9.67646	8.66675	8.46898
TCGA.27.1830	0.425	1	7.23004	6.73669	5.09397	8.06868	7.16012	10.5675	7.54027	11.2123	7.13947	9.55302	7.11475
TCGA.27.1831	1.38333	1	6.80229	8.59414	5.92839	6.46216	8.2352	10.2804	8.34016	9.03735	7.94168	8.68651	9.85626
TCGA.27.1832	0.825	1	5.35148	8.9593	3.64233	9.09294	8.27526	11.0656	8.74806	9.00581	10.0844	8.77849	7.91718
TCGA.27.1833	2.01667	1	5.4281	7.78605	3.75613	6.1331	6.49864	10.2263	8.83416	7.65408	7.5346	7.57548	8.87997
TCGA.27.1834	3.375	1	5.99343	8.54168	3.98886	5.50395	7.96319	10.7975	7.28826	12.1051	9.73869	9.78224	7.37223
TCGA.27.1835	1.775	1	4.00685	6.63242	3.46977	5.86821	7.54544	9.37867	6.89071	7.48786	4.50431	11.4178	9.03815
TCGA.27.1836	2.50833	1	4.87463	8.29032	4.90894	4.70712	5.41502	8.75574	6.41046	8.78677	5.5978	8.33537	7.66851
TCGA.27.1837	1.16667	1	5.45693	9.07298	3.89816	4.01867	6.77127	9.40024	7.43238	8.30646	5.75487	9.06999	9.37547
TCGA.27.1838	0.958333	1	6.77493	7.84598	4.28696	7.34927	8.00503	9.78893	8.36668	9.82989	8.28513	9.79213	8.16992
TCGA.27.2518	2.06667	1	4.52315	7.84379	3.8432	5.00223	7.66632	9.93867	7.80945	8.74447	8.39689	8.21676	8.30367
TCGA.27.2519	1.50833	1	6.42667	7.09896	5.79846	6.02749	8.82209	9.83718	8.00503	9.88213	7.84439	9.34901	7.37214
TCGA.27.2521	0.866667	0	4.55636	4.48453	4.40372	4.89782	4.59899	7.5357	7.35385	10.0652	4.90314	7.07841	6.52159
TCGA.27.2523	1.34167	1	5.88561	5.12485	4.07429	5.66874	9.06649	9.78673	6.27258	9.60106	8.83606	9.76166	9.53544
TCGA.27.2524	0.633333	1	8.43677	7.52585	6.812	8.70965	9.1713	11.0924	9.86255	10.3217	9.34232	8.93435	9.69434
TCGA.27.2526	0.241667	1	5.87273	8.71793	3.96086	7.57698	8.83337	11.1366	6.96817	9.31437	10.5339	7.6697	9.48521
TCGA.27.2527	1.2	1	7.39172	6.99327	4.54324	7.09033	8.24227	10.4598	8.76063	12.2899	7.67637	9.87174	8.16424
TCGA.27.2528	1.31667	1	4.52171	7.16429	4.97928	5.8015	8.56172	10.5438	8.48314	8.65538	8.75854	9.48442	9.00421
TCGA.28.1745	0.941667	0	5.06292	7.1209	4.30091	7.55171	7.02085	10.0559	7.77212	10.8396	9.21862	9.84028	5.52449
TCGA.28.1746	0.0166667	0	4.93457	6.11576	3.55279	5.68924	6.22137	6.11428	5.24593	8.24476	10.0602	8.38333	7.46897
TCGA.28.1747	0.208333	1	7.2357	9.78034	3.78792	4.39848	5.67139	10.6748	6.98533	10.596	6.56403	7.94626	7.44401
TCGA.28.1749	0.766667	0	4.24487	6.65004	3.66976	4.81759	6.31523	10.6483	7.9604	8.14889	6.73501	7.3606	8.6078
TCGA.28.1750	0.691667	0	6.59985	7.08507	3.8769	7.31857	6.71718	10.2646	8.28932	10.5182	9.26445	9.12079	8.12039
TCGA.28.1751	0.633333	0	7.44192	7.02492	5.18608	7.81293	7.9855	10.8048	8.46639	10.4131	8.45462	10.5134	9.24198
TCGA.28.1752	0.708333	0	7.1782	9.60515	4.00695	4.62412	6.79158	10.5417	6.87445	9.71012	8.66386	9.8147	7.47553
TCGA.28.1753	0.1	0	7.2978	6.90261	5.91098	6.27347	6.16593	9.47463	7.40007	13.2422	7.32811	8.30756	8.59274
TCGA.28.1755	0.133333	1	4.28507	8.51116	4.02674	6.62925	4.37211	11.1752	8.39041	9.43758	7.49552	8.99982	8.19742
TCGA.28.1756	0.233333	0	6.06816	6.54929	3.54045	3.82813	4.79744	5.96597	4.67626	7.62035	4.82675	7.13947	4.51339
TCGA.28.1757	0.00833333	0	5.61445	6.16288	3.61429	8.99383	7.73887	10.72	8.11083	9.63372	5.50786	8.06151	8.81341
TCGA.28.1760	0.391667	0	6.32353	6.25403	4.89715	8.06579	8.07098	10.4288	7.99198	10.4681	7.73598	9.59966	8.75784
TCGA.28.2502	0.0583333	0	7.19915	7.54982	4.24696	6.34476	7.37283	10.268	8.26021	10.4381	8.04069	9.64131	9.75018
TCGA.28.2506	0.558333	0	5.18618	7.27961	3.80128	6.36363	7.18872	9.46085	4.70654	9.47283	5.9335	9.18558	7.98401
TCGA.28.2509	0.4	0	6.1824	7.43138	4.25643	8.61778	8.08761	11.1496	8.44026	10.1523	9.32116	7.59966	5.03654
TCGA.28.2513	0.608333	0	7.6495	8.94623	5.80337	6.95517	8.21227	10.5746	9.01519	10.5944	8.48802	9.84527	9.33334
TCGA.28.2514	0.441667	0	6.099	8.26021	3.55261	5.98781	7.32224	9.13587	7.02383	9.49969	6.22482	10.3412	7.38595
TCGA.28.5204	1.24167	1	5.87961	4.29864	5.30282	4.26363	12.5324	5.10213	5.33811	8.79735	6.24288	10.5614	6.0206
TCGA.28.5207	0.941667	1	9.51388	6.44041	9.10991	4.62355	3.54657	6.25926	8.12029	10.7788	10.3064	8.64122	8.25662
TCGA.28.5208	1.49167	1	7.7106	8.72601	7.8645	4.62364	4.34614	6.53425	5.8238	10.703	9.62003	8.98765	7.12547
TCGA.28.5209	0.208333	0	7.4458	5.60583	6.3903	4.4702	3.9328	5.86045	7.33148	10.6227	9.18618	8.44275	6.78425
TCGA.28.5213	2.60833	0	8.6891	5.72612	7.17293	5.3949	4.17478	6.99535	9.2344	10.2267	10.1839	8.16972	7.08189
TCGA.28.5214	1.95	1	8.63563	7.9121	7.23362	4.66646	4.73867	6.87137	5.45761	10.6189	7.99517	8.02077	7.73091
TCGA.28.5215	0.916667	1	8.21467	7.0024	6.86126	4.96756	3.83241	6.75799	9.03705	11.8435	9.45126	7.8434	8.30108
TCGA.28.5216	1.13333	0	6.14128	5.34914	6.21012	4.42784	3.65899	5.70189	10.2536	13.0486	7.54296	7.1922	5.49896
TCGA.28.5218	0.433333	1	5.67051	5.80936	3.93075	4.0679	5.196	6.49706	9.22132	11.4381	7.9627	6.62539	9.07128
TCGA.28.5219	1.89167	0	7.75778	7.66523	4.02046	6.96003	8.54946	11.4676	8.22443	10.2124	7.33546	9.36599	9.32805
TCGA.28.5220	0.875	0	4.79522	7.95712	3.99907	4.99826	6.25432	10.7432	6.92859	9.02787	6.74006	7.20571	9.15314
TCGA.28.6450	0.45	1	5.36494	5.67453	3.67511	5.6364	8.57798	11.035	9.45715	9.43858	6.18822	7.38486	8.03262
TCGA.32.1970	1.28333	1	3.93813	8.76033	3.38876	5.94717	7.44699	8.2029	8.58686	8.74357	8.73459	8.45671	9.27952
TCGA.32.1973	1.75833	1	6.746	7.16985	3.82924	4.96727	5.79178	9.37438	8.68361	9.88583	4.98422	10.2623	4.95362
TCGA.32.1976	0.0416667	1	6.45791	6.00091	5.06758	7.17671	5.3993	8.99064	6.61697	9.99162	6.63014	8.94992	6.70707
TCGA.32.1977	0.00833333	0	6.66509	7.99188	4.30091	6.80942	7.26749	10.0227	7.83145	11.9235	7.25935	8.87677	8.00752
TCGA.32.1978	1.31667	1	4.75321	7.13877	3.687	7.08338	6.80942	10.5219	8.74577	8.82658	4.5133	7.39808	7.40215
TCGA.32.1979	1.625	1	7.93919	6.81378	4.80544	6.2867	8.2344	10.8848	7.28399	9.18628	8.18776	10.4963	8.41244
TCGA.32.1980	0.1	1	7.46767	7.15804	5.07184	5.93084	7.50168	10.646	6.81824	10.4055	8.24696	9.99442	7.53898
TCGA.32.1982	0.391667	1	7.1913	8.68641	4.86276	6.10304	7.3783	9.87594	9.24368	9.38087	7.58334	9.58049	8.4959
TCGA.32.1986	1.05833	1	5.8407	5.82733	5.80288	7.07881	8.56631	11.0991	8.66426	9.85316	7.63319	8.88126	9.18738
TCGA.32.1987	1.24167	1	5.9333	8.40616	4.10432	7.32016	7.62135	10.6405	9.89382	10.957	8.88356	9.75737	9.44267
TCGA.32.1991	1.40833	1	6.42993	9.50638	6.89309	7.60393	7.08963	10.7307	8.0927	10.1113	9.79193	9.50559	8.80712
TCGA.32.2491	1.01667	1	6.02188	7.34709	3.72745	5.26813	9.14984	10.5564	8.68072	11.1482	6.84451	9.6452	7.67428
TCGA.32.2494	1.73333	1	8.55813	7.67936	6.74125	7.74693	6.83142	10.1047	6.57966	12.0452	8.78078	10.0557	8.27148
TCGA.32.2495	1.25	1	6.01725	7.73559	4.24411	6.44654	7.67727	10.5762	8.73818	10.4685	5.87332	8.38941	6.49489
TCGA.32.2615	1.325	1	7.26302	7.40036	6.4763	8.16623	6.82211	9.98762	8.20839	8.81381	7.90643	6.89626	7.3457
TCGA.32.2616	0.616667	1	6.40226	7.87775	5.96567	7.42065	8.84764	9.34762	9.10792	12.9102	8.77699	6.64618	5.31637
TCGA.32.2632	0.733333	1	6.86057	9.30049	5.93616	4.48501	7.67806	10.9626	7.92306	10.7292	9.58368	9.20924	8.55624
TCGA.32.2634	1.9	0	5.35616	6.52198	3.98239	6.46809	6.32264	9.9074	6.68925	11.5885	8.36279	8.24257	7.63299
TCGA.32.2638	2.1	1	5.69179	9.05571	5.60671	8.20121	8.55035	10.8856	9.03465	10.0856	5.22169	9.32815	8.46549
TCGA.32.4208	1.75833	0	7.19488	7.68453	7.43983	6.83123	5.83971	7.89378	6.33706	10.1035	4.9101	8.24496	5.41248
TCGA.32.4209	1.69167	1	6.079	8.79545	3.75613	6.84649	7.00498	10.6173	9.63571	9.77045	5.76733	6.84679	5.98703
TCGA.32.4210	0.308333	1	5.86664	7.44958	4.32133	5.34582	5.13194	9.5668	8.16215	8.8179	8.77829	7.30455	5.51549
TCGA.32.4211	1.05	1	6.82984	7.07097	4.02825	6.46483	6.89517	9.95985	7.32731	11.6621	10.1196	9.63861	7.25666
TCGA.32.4213	1.65833	0	6.50112	8.99044	7.02929	7.10482	7.88342	10.598	8.58696	9.76876	7.00101	9.9112	8.59653
TCGA.32.4719	0.9	1	5.44979	8.74118	3.64739	7.75659	7.93192	11.3638	8.00244	9.95995	7.12865	8.96519	5.80838
TCGA.32.5222	1.6	1	4.77151	5.24982	4.14938	4.63036	9.37328	9.96744	5.15274	12.0162	9.0101	8.15657	6.44347
TCGA.41.2571	0.0666667	1	6.54394	5.53799	4.37373	5.20009	5.23103	8.55175	6.07614	10.5195	8.88356	7.58623	6.75373
TCGA.41.2572	1.10833	1	5.43221	9.02308	5.44285	7.04665	6.82716	10.6006	8.78348	8.99014	5.99707	9.12259	9.26026
TCGA.41.2573	0.741667	0	6.23666	6.5294	3.76512	4.81036	6.56997	8.20111	6.72609	10.0247	8.42819	8.71404	7.11921
TCGA.41.2575	0.791667	1	6.9522	7.79232	4.03951	7.07375	7.95303	7.96518	7.36229	10.0321	9.93378	10.3716	7.61488
TCGA.41.3392	0.0833333	1	6.916	7.84768	4.8447	6.07181	8.3592	10.2425	7.6917	8.33248	9.53614	7.76136	8.57958
TCGA.41.3393	0.366667	1	7.78396	6.95369	6.12482	9.33723	7.49025	10.5417	7.06829	10.5352	7.55201	9.31257	8.65319
TCGA.41.3915	0.983333	1	6.91054	6.18615	4.14523	6.1197	8.02794	10.3158	8.18317	11.269	8.02525	9.98962	8.05065
TCGA.41.4097	0.0166667	1	5.86929	8.27526	4.62374	6.76334	10.5623	10.0975	8.48942	10.4985	7.09013	8.5711	7.40703
TCGA.41.5651	1.25833	1	4.36487	5.54787	3.71266	4.72097	5.88158	6.86751	5.59291	8.56442	8.53021	8.61369	7.61219
TCGA.76.4925	0.4	1	4.53951	5.39617	3.36554	5.23658	5.25021	6.28611	4.68327	7.20124	4.71712	6.60044	5.33821
TCGA.76.4926	0.375	1	7.26898	5.87047	4.06827	7.59011	9.33973	11.0351	8.25672	10.0632	8.9596	10.8306	9.4929
TCGA.76.4927	1.46667	1	4.52257	6.61787	3.81707	5.78874	8.40795	10.8974	6.97858	10.3756	8.0899	9.5656	8.74936
TCGA.76.4928	0.258333	1	6.25452	8.08343	4.62882	7.52863	7.72533	10.8066	8.7741	9.04983	8.75574	7.96857	9.55412
TCGA.76.4929	0.3	1	6.75928	6.9395	3.63681	7.51521	8.76452	10.259	7.35852	10.1589	6.89725	10.3819	9.25297
TCGA.76.4931	0.766667	1	5.68316	8.08253	3.65355	6.06127	5.01289	11.16	7.84519	10.3291	10.711	7.41836	7.1074
TCGA.76.4932	3.99167	1	4.63794	4.98557	3.90245	4.20342	4.13542	9.08276	5.58399	11.5824	5.06117	7.0942	7.12944
TCGA.76.4934	0.208333	1	5.18297	6.18309	3.99776	5.23288	5.59163	9.30848	7.51541	10.3837	8.10146	8.45821	8.06251
TCGA.76.4935	3.075	1	6.82964	6.91253	3.95899	6.23656	8.08044	9.11231	6.72867	10.551	5.58752	9.38226	7.05092
TCGA.76.6191	1.39167	1	6.02424	6.58352	4.11279	5.01492	5.61396	9.25157	6.3257	8.26171	7.35275	8.82878	8.5691
TCGA.76.6192	0.275	1	7.05717	7.10005	4.45025	5.79384	7.19061	10.3531	7.06978	9.77185	7.61349	10.1361	9.76955
TCGA.76.6193	0.225	1	8.37425	7.29641	7.68682	8.47386	7.90015	9.52626	7.66304	10.9788	8.32361	11.151	8.87248
TCGA.76.6282	1.425	1	7.15059	8.41443	4.36297	6.73768	7.89448	10.6003	8.20589	9.85296	9.70773	10.049	8.20888
TCGA.76.6285	0.691667	1	5.9213	8.50089	3.75567	6.13281	8.729	8.70785	6.79376	8.86819	8.97587	9.39524	8.17331
TCGA.81.5910	0.133333	1	4.84142	9.24538	3.58136	6.74947	6.62737	10.6457	9.0644	7.73688	5.17373	7.31231	7.20551
TCGA.87.5896	2.19167	0	4.3625	5.90626	3.35471	5.7532	9.77954	9.25407	8.48204	6.05201	7.60393	9.21134	7.90025
