# Supplementary material for: BST2 and DIRAS3 Drive Immune Evasion and Tumor Progression in High-Grade Glioma
Source: Int J Mol Sci. 2025 Jun 27;26(13):6205. doi: 10.3390/ijms26136205 (PMC12250118; doi:10.3390/ijms26136205)
Supplement: Supplementary file 1 [file ijms-26-06205-s001.zip › Table S3.xlsx]

## Sheet: riskAll
id	futime	fustat	BST2	DIRAS3	riskScore	risk
TCGA.02.0001	0.983333	1	8.44425	4.39039	0.826873	low
TCGA.02.0004	0.941667	1	7.94536	7.87795	1.30435	high
TCGA.02.0014	6.88333	1	4.39715	3.90367	0.465842	low
TCGA.02.0016	7.25833	1	7.36001	7.39042	1.1284	high
TCGA.02.0024	4.425	1	6.15016	3.80806	0.570726	low
TCGA.02.0025	3.55833	1	8.48274	7.38933	1.29665	high
TCGA.02.0026	2.05	1	5.83068	5.64747	0.720777	low
TCGA.02.0034	1.175	1	8.43428	4.58883	0.850539	low
TCGA.02.0038	0.891667	1	9.39285	3.93691	0.86949	low
TCGA.02.0048	0.266667	1	8.7738	5.61906	1.03366	high
TCGA.02.0054	0.541667	1	8.8191	4.36069	0.862383	low
TCGA.02.0060	0.5	1	7.89746	4.9276	0.836832	low
TCGA.02.0064	1.64167	1	8.35511	7.19558	1.24012	high
TCGA.02.0074	0.85	1	5.99608	7.04874	0.905793	low
TCGA.02.0079	2.26667	1	8.46928	6.86156	1.19695	high
TCGA.02.0083	1.89167	1	8.38492	6.17935	1.07044	high
TCGA.02.0089	1.41667	1	8.07068	7.16052	1.19095	high
TCGA.02.0104	5.41667	1	5.61965	4.42984	0.586076	low
TCGA.02.0107	1.46667	1	8.34774	7.84479	1.36432	high
TCGA.02.0113	7.725	0	8.27815	6.31543	1.07792	high
TCGA.02.0114	8.33333	1	5.85937	4.43289	0.604022	low
TCGA.02.0115	1.30833	1	9.33214	8.92906	1.81047	high
TCGA.02.0116	4.08333	1	8.10774	3.97424	0.745594	low
TCGA.02.0258	1.375	1	5.69326	4.54688	0.601811	low
TCGA.02.0266	1.475	1	6.02168	5.95436	0.772436	low
TCGA.02.0271	1.20833	1	6.85948	8.76392	1.30035	high
TCGA.02.0289	1.18333	1	7.22885	6.33271	0.94891	low
TCGA.02.0324	0.641667	1	7.91678	7.56235	1.24026	high
TCGA.02.0325	0.883333	1	5.70561	7.51262	0.936045	low
TCGA.02.0326	0.608333	1	6.85997	5.32456	0.780523	low
TCGA.02.0337	2.09167	1	6.8574	6.53237	0.933474	low
TCGA.02.0339	1.03333	1	5.89092	5.77352	0.739892	low
TCGA.02.0432	3.925	1	5.7689	3.72236	0.537506	low
TCGA.02.0439	0.0583333	1	5.42879	7.24445	0.869182	low
TCGA.02.0446	0.775	1	7.17124	6.55908	0.974353	low
TCGA.02.2466	1.4	1	5.0283	5.66884	0.654624	low
TCGA.06.0124	1.7	1	7.31867	9.43868	1.52149	high
TCGA.06.0127	0.333333	1	8.50657	6.69232	1.17267	high
TCGA.06.0128	1.89167	1	6.48905	7.01361	0.95785	low
TCGA.06.0129	2.80833	1	7.92276	4.76891	0.819918	low
TCGA.06.0130	1.075	1	8.70945	8.204	1.50501	high
TCGA.06.0132	2.11667	1	7.66075	6.22689	0.985484	low
TCGA.06.0133	1.19167	1	8.60062	7.54882	1.34725	high
TCGA.06.0138	2.01667	1	6.32343	7.58871	1.02201	high
TCGA.06.0140	0.0166667	1	8.30048	5.52439	0.961167	low
TCGA.06.0147	1.48333	1	8.73	6.2634	1.13124	high
TCGA.06.0154	1.15833	1	7.52128	6.37884	0.990689	low
TCGA.06.0155	0.866667	1	6.96232	5.04856	0.758758	low
TCGA.06.0158	0.9	1	7.72872	7.15466	1.14054	high
TCGA.06.0160	0.983333	1	4.9846	5.24865	0.611723	low
TCGA.06.0164	4.74167	1	6.76978	7.87705	1.12736	high
TCGA.06.0166	0.483333	1	6.22245	5.95613	0.792106	low
TCGA.06.0167	0.95	1	5.85416	5.48214	0.705355	low
TCGA.06.0169	0.275	1	7.87307	8.33218	1.38288	high
TCGA.06.0171	1.09167	1	6.82568	7.63657	1.0954	high
TCGA.06.0173	0.375	1	5.65845	6.88942	0.848373	low
TCGA.06.0176	7.58333	0	5.8981	4.34405	0.598978	low
TCGA.06.0177	0.35	1	6.40957	5.45624	0.752717	low
TCGA.06.0189	1.28333	1	6.45267	7.38764	1.00797	low
TCGA.06.0190	0.866667	1	7.17601	8.33438	1.26884	high
TCGA.06.0192	3.25	1	6.37795	6.54503	0.881279	low
TCGA.06.0194	0.391667	1	7.41647	7.67936	1.18612	high
TCGA.06.0195	0.616667	1	6.38161	5.83765	0.793802	low
TCGA.06.0197	0.466667	1	8.45093	9.37707	1.73476	high
TCGA.06.0208	0.7	1	7.66503	6.77276	1.06922	high
TCGA.06.0211	0.983333	1	5.97955	7.25597	0.932174	low
TCGA.06.0213	0.0416667	1	7.89438	7.96738	1.31346	high
TCGA.06.0219	0.0583333	1	7.88661	5.03218	0.84878	low
TCGA.06.0221	1.65	1	6.61668	7.89019	1.10834	high
TCGA.06.0238	1.10833	1	7.0151	4.99719	0.757936	low
TCGA.06.0241	4.05833	1	4.97463	5.93134	0.67612	low
TCGA.06.0397	0.75	1	5.87106	7.40096	0.939733	low
TCGA.06.0402	0.025	1	6.80734	7.38764	1.05327	high
TCGA.06.0409	6.03333	1	7.25657	6.73293	1.01045	low
TCGA.06.0410	0.391667	1	6.27011	4.40286	0.63274	low
TCGA.06.0644	1.05	1	7.88372	10.2685	1.84574	high
TCGA.06.0645	0.483333	1	8.00174	6.82696	1.12379	high
TCGA.06.0648	0.816667	1	7.07732	6.91828	1.01582	low
TCGA.06.0649	0.175	1	6.91173	7.13877	1.02829	high
TCGA.06.0650	1.96667	1	6.87247	6.59916	0.944536	low
TCGA.06.0686	1.18333	1	5.79571	5.57136	0.709599	low
TCGA.06.0745	0.658333	1	6.26982	7.23114	0.962763	low
TCGA.06.0875	3.625	0	4.87744	6.07792	0.682718	low
TCGA.06.0876	3.85	0	6.07279	6.66816	0.864222	low
TCGA.06.0881	1.38333	1	7.64801	5.40496	0.870928	low
TCGA.06.0939	2.23333	1	7.54037	7.57389	1.18576	high
TCGA.06.1086	0.566667	1	8.45083	5.7744	1.01626	high
TCGA.06.1087	0.333333	1	5.71846	4.45722	0.595714	low
TCGA.06.1800	2.23333	1	5.53682	6.70608	0.813247	low
TCGA.06.1801	0.983333	1	6.30832	6.23005	0.8338	low
TCGA.06.1802	1.275	1	5.96174	6.88942	0.880868	low
TCGA.06.1804	1.13333	1	9.2338	7.41518	1.42861	high
TCGA.06.1805	2.825	0	7.4636	4.12146	0.703595	low
TCGA.06.2563	2.55	0	8.62017	6.94238	1.23427	high
TCGA.06.2566	0.5	1	7.50208	10.3819	1.79036	high
TCGA.06.2570	2.625	0	6.02178	5.59624	0.732459	low
TCGA.06.5410	0.291667	1	8.59164	7.67836	1.37188	high
TCGA.06.5411	0.691667	1	6.05575	7.85246	1.02813	high
TCGA.06.5413	0.733333	0	7.222	8.36429	1.28177	high
TCGA.06.5414	0.75	0	7.79999	8.57828	1.42139	high
TCGA.06.5418	0.225	1	5.73298	9.09973	1.18871	high
TCGA.06.5858	0.516667	0	7.17899	8.91789	1.38414	high
TCGA.06.5859	0.383333	0	7.69229	7.91539	1.27112	high
TCGA.06.6389	0.65	0	7.02125	5.67335	0.838588	low
TCGA.06.6390	0.45	1	6.65152	7.3606	1.02899	high
TCGA.06.6391	0.125	1	5.4155	7.3135	0.876692	low
TCGA.08.0245	3.15	1	6.86235	5.66551	0.82128	low
TCGA.08.0246	0.35	1	10.0088	7.31797	1.5501	high
TCGA.08.0344	9.65833	1	4.99652	4.33891	0.535247	low
TCGA.08.0345	0.141667	1	8.0912	8.74078	1.5096	high
TCGA.08.0347	2.14167	1	7.02145	8.64122	1.30277	high
TCGA.08.0348	1.01667	1	5.81299	6.84808	0.859488	low
TCGA.08.0352	0.108333	1	9.15923	7.28041	1.38743	high
TCGA.08.0353	0.7	1	8.71025	6.73956	1.21111	high
TCGA.08.0354	1.49167	1	8.12049	8.47047	1.45551	high
TCGA.08.0355	2.05	1	9.46644	4.86604	1.0072	low
TCGA.08.0357	3.13333	1	6.71411	7.79501	1.10606	high
TCGA.08.0359	0.283333	1	7.28826	6.21979	0.940034	low
TCGA.08.0373	0.366667	1	6.87445	6.33587	0.90856	low
TCGA.08.0380	1.24167	1	7.81233	8.58077	1.4241	high
TCGA.08.0385	0.225	1	5.74741	6.53148	0.813396	low
TCGA.08.0386	1.5	1	7.34043	6.25975	0.95176	low
TCGA.08.0389	1.275	1	9.0108	5.69433	1.07643	high
TCGA.08.0392	0.0583333	1	5.53848	10.6644	1.46374	high
TCGA.08.0512	3.50833	1	8.77979	8.16553	1.50954	high
TCGA.08.0516	1.63333	1	8.78617	5.48459	1.01479	low
TCGA.08.0517	4.89167	1	6.7151	6.59035	0.925083	low
TCGA.08.0518	1.60833	1	7.97674	6.64529	1.0905	high
TCGA.08.0520	0.9	1	6.32728	5.83009	0.787591	low
TCGA.08.0521	0.4	1	7.07276	9.17729	1.41966	high
TCGA.08.0522	1.74167	1	8.13444	7.5349	1.26899	high
TCGA.08.0525	1.33333	1	8.44435	8.5716	1.53803	high
TCGA.12.0616	1.225	1	7.32512	6.95418	1.05309	high
TCGA.12.0618	1.08333	1	5.07116	6.25294	0.717712	low
TCGA.12.0619	2.90833	1	8.31075	7.31588	1.25554	high
TCGA.12.0620	0.866667	1	6.7257	8.15258	1.16803	high
TCGA.12.0657	0.00833333	1	6.82409	7.47672	1.0695	high
TCGA.12.0692	0.3	1	8.60282	4.0305	0.79942	low
TCGA.12.0707	2.36667	1	7.99277	6.54167	1.076	high
TCGA.12.0772	4.49167	1	7.17075	6.55453	0.973635	low
TCGA.12.0775	0.633333	1	7.5175	7.32721	1.1399	high
TCGA.12.0778	1.24167	1	8.36139	4.88884	0.881271	low
TCGA.12.0819	2.06667	1	5.6961	5.13146	0.656591	low
TCGA.12.0821	0.883333	1	7.12954	5.52821	0.831805	low
TCGA.12.0822	1.95833	1	6.46977	8.97237	1.27797	high
TCGA.12.1088	10.6333	1	6.87395	7.61637	1.09867	high
TCGA.12.1089	0.483333	1	7.00795	5.74388	0.846017	low
TCGA.12.1093	1.33333	1	7.35255	7.76983	1.19267	high
TCGA.12.1094	1.01667	1	6.89616	8.95072	1.343	high
TCGA.12.1095	1.31667	1	8.25952	8.21526	1.42576	high
TCGA.12.1098	0.333333	1	6.44436	7.85704	1.07959	high
TCGA.12.1597	1.85	1	4.89367	5.57763	0.635135	low
TCGA.12.3646	3.66667	1	6.87237	5.66345	0.822048	low
TCGA.12.3649	1.26667	1	6.26251	8.64531	1.18654	high
TCGA.12.3651	1.05833	1	6.44723	7.09519	0.964506	low
TCGA.12.3653	1.20833	1	10.0233	6.24791	1.32484	high
TCGA.12.5301	0.166667	1	6.79733	8.95701	1.32789	high
TCGA.14.0790	1.15	1	8.48733	5.69747	1.00928	low
TCGA.14.0812	0.266667	1	8.30567	6.65677	1.13781	high
TCGA.14.0813	0.116667	1	6.48945	7.178	0.981556	low
TCGA.14.0865	1.375	1	4.90971	4.95953	0.580613	low
TCGA.14.0871	2.40833	1	6.10846	4.33948	0.614383	low
TCGA.14.1034	1.325	1	7.34649	7.711	1.18141	high
TCGA.14.1037	1.60833	1	8.26111	6.85611	1.16553	high
TCGA.14.1401	0.316667	1	7.51014	6.46809	1.00252	low
TCGA.14.1451	1.925	1	6.57343	7.36945	1.02041	high
TCGA.14.1455	0.075	1	6.64816	7.43407	1.03983	high
TCGA.14.1458	0.558333	1	6.15479	6.34427	0.832072	low
TCGA.14.1795	0.166667	1	6.27712	6.62925	0.881282	low
TCGA.14.1827	0.491667	1	7.58802	7.27634	1.14125	high
TCGA.14.2554	1.45833	1	6.91927	7.53868	1.09219	high
TCGA.14.2555	0.666667	0	6.96599	7.91499	1.16164	high
TCGA.16.0846	0.325	1	8.34694	5.12194	0.910662	low
TCGA.16.0848	1.46667	1	6.2944	6.79049	0.904563	low
TCGA.16.0849	2.175	0	5.68835	4.66876	0.612425	low
TCGA.16.0861	0.358333	0	7.34063	7.99497	1.23137	high
TCGA.16.1056	1.16667	1	6.16416	6.53751	0.857278	low
TCGA.16.1060	0.758333	1	8.05543	6.9648	1.15467	high
TCGA.16.1062	1.76667	1	7.207	7.81572	1.17935	high
TCGA.16.1063	1.16667	1	8.21516	8.12239	1.39853	high
TCGA.19.0955	0.983333	0	6.62935	5.27037	0.752453	low
TCGA.19.0957	1.825	1	6.09398	5.68414	0.748748	low
TCGA.19.0960	0.716667	0	5.90488	5.7798	0.741865	low
TCGA.19.0964	0.283333	0	6.27594	5.38817	0.732911	low
TCGA.19.1386	0.758333	1	8.33029	6.26715	1.07716	high
TCGA.19.1387	0.5	0	5.78775	5.56882	0.708632	low
TCGA.19.1388	1.075	1	9.90411	6.65994	1.38774	high
TCGA.19.1786	0.6	0	6.41995	6.72708	0.910141	low
TCGA.19.1788	0.308333	1	5.22198	4.76987	0.586772	low
TCGA.19.1791	0.00833333	0	8.58516	4.29683	0.829837	low
TCGA.19.2619	0.808333	0	5.2105	7.52336	0.881741	low
TCGA.19.2621	0.0916667	1	9.57549	7.48348	1.50559	high
TCGA.19.2623	0.625	0	8.21437	7.54256	1.28308	high
TCGA.19.2624	0.0166667	1	4.92354	6.66944	0.749639	low
TCGA.19.2625	0.341667	1	8.14531	7.62184	1.28721	high
TCGA.19.2629	2.01667	1	8.56073	4.81103	0.892941	low
TCGA.19.2631	0.583333	1	5.73338	7.0673	0.879196	low
TCGA.19.5947	0.55	1	8.43707	9.10722	1.66379	high
TCGA.19.5951	0.666667	1	9.33573	7.19419	1.40008	high
TCGA.19.5954	1.00833	1	8.56711	8.06998	1.44957	high
TCGA.19.5955	0.15	1	7.55847	8.23739	1.31142	high
TCGA.19.5956	1.875	1	4.01802	6.14809	0.620166	low
TCGA.19.5958	1.175	1	5.79492	6.13852	0.771844	low
TCGA.19.5959	1.4	1	5.4667	7.45564	0.901083	low
TCGA.26.1438	0.833333	0	7.6906	7.95044	1.27749	high
TCGA.26.1439	1.15833	1	8.84813	6.56838	1.20108	high
TCGA.26.1440	0.808333	0	7.07841	7.12011	1.04685	high
TCGA.26.5132	0.783333	0	7.94198	5.10815	0.864315	low
TCGA.26.5133	1.24167	0	5.01522	4.29617	0.533096	low
TCGA.26.5134	0.458333	0	6.05969	5.05545	0.679149	low
TCGA.26.5135	0.741667	1	6.7151	8.05474	1.14967	high
TCGA.27.1832	0.825	1	8.9593	8.27526	1.56884	high
TCGA.27.1833	2.01667	1	7.78605	6.49864	1.0421	high
TCGA.27.1836	2.50833	1	8.29032	5.41502	0.944499	low
TCGA.27.1837	1.16667	1	9.07298	6.77127	1.27277	high
TCGA.27.2523	1.34167	1	5.12485	9.06649	1.09699	high
TCGA.27.2526	0.241667	1	8.71793	8.83337	1.65411	high
TCGA.27.2527	1.2	1	6.99327	8.24227	1.22359	high
TCGA.27.2528	1.31667	1	7.16429	8.56172	1.31049	high
TCGA.28.1746	0.0166667	0	6.11576	6.22137	0.813088	low
TCGA.28.1747	0.208333	1	9.78034	5.67139	1.18012	high
TCGA.28.1749	0.766667	0	6.65004	6.31523	0.880937	low
TCGA.28.1750	0.691667	0	7.08507	6.71718	0.98689	low
TCGA.28.1751	0.633333	0	7.02492	7.9855	1.18246	high
TCGA.28.1752	0.708333	0	9.60515	6.79158	1.36365	high
TCGA.28.1753	0.1	0	6.90261	6.16593	0.889028	low
TCGA.28.2513	0.608333	0	8.94623	8.21227	1.55173	high
TCGA.28.5204	1.24167	1	4.29864	12.5324	1.65633	high
TCGA.28.5207	0.941667	1	6.44041	3.54657	0.569108	low
TCGA.28.5208	1.49167	1	8.72601	4.34614	0.850652	low
TCGA.28.5209	0.208333	0	5.60583	3.9328	0.543465	low
TCGA.28.5213	2.60833	0	5.72612	4.17478	0.571799	low
TCGA.28.5214	1.95	1	7.9121	4.73867	0.81517	low
TCGA.28.5216	1.13333	0	5.34914	3.65899	0.505481	low
TCGA.28.5218	0.433333	1	5.80936	5.196	0.672282	low
TCGA.32.1976	0.0416667	1	6.00091	5.3993	0.709522	low
TCGA.32.1977	0.00833333	0	7.99188	7.26749	1.19826	high
TCGA.32.1979	1.625	1	6.81378	8.2344	1.19527	high
TCGA.32.1986	1.05833	1	5.82733	8.56631	1.11114	high
TCGA.32.1987	1.24167	1	8.40616	7.62135	1.3294	high
TCGA.32.1991	1.40833	1	9.50638	7.08963	1.40799	high
TCGA.32.2491	1.01667	1	7.34709	9.14984	1.46279	high
TCGA.32.2615	1.325	1	7.40036	6.82211	1.04232	high
TCGA.32.2616	0.616667	1	7.87775	8.84764	1.4937	high
TCGA.32.2634	1.9	0	6.52198	6.32264	0.868021	low
TCGA.32.4208	1.75833	0	7.68453	5.83971	0.933195	low
TCGA.32.4211	1.05	1	7.07097	6.89517	1.01154	low
TCGA.32.4213	1.65833	0	8.99044	7.88342	1.48593	high
TCGA.32.4719	0.9	1	8.74118	7.93192	1.45113	high
TCGA.32.5222	1.6	1	5.24982	9.37328	1.16601	high
TCGA.41.2571	0.0666667	1	5.53799	5.23103	0.653437	low
TCGA.41.2572	1.10833	1	9.02308	6.82716	1.27546	high
TCGA.41.2573	0.741667	0	6.5294	6.56997	0.901306	low
TCGA.41.2575	0.791667	1	7.79232	7.95303	1.29419	high
TCGA.41.3392	0.0833333	1	7.84768	8.3592	1.38407	high
TCGA.41.5651	1.25833	1	5.54787	5.88158	0.72056	low
TCGA.76.4928	0.258333	1	8.08343	7.72533	1.29715	high
TCGA.76.4931	0.766667	1	8.08253	5.01289	0.867155	low
TCGA.76.4934	0.208333	1	6.18309	5.59163	0.74674	low
TCGA.76.6191	1.39167	1	6.58352	5.61396	0.787338	low
TCGA.76.6193	0.225	1	7.29641	7.90015	1.20753	high
TCGA.76.6285	0.691667	1	8.50089	8.729	1.58546	high
TCGA.81.5910	0.133333	1	9.24538	6.62737	1.27278	high
TCGA.87.5896	2.19167	0	5.90626	9.77954	1.34345	high
TCGA.02.0003	0.391667	1	7.60055	4.22215	0.726414	low
TCGA.02.0007	1.93333	1	8.88166	3.97246	0.820432	low
TCGA.02.0009	0.883333	1	7.80676	4.88516	0.822282	low
TCGA.02.0010	2.95	1	8.84055	4.34471	0.86263	low
TCGA.02.0011	1.725	1	9.43079	4.19831	0.908147	low
TCGA.02.0015	1.71667	1	5.94078	7.499	0.961781	low
TCGA.02.0021	6.475	1	9.1144	4.55004	0.920025	low
TCGA.02.0023	1.675	1	9.66508	7.54216	1.53571	high
TCGA.02.0027	1.01667	1	8.93415	4.80332	0.934167	low
TCGA.02.0028	7.55	1	8.53878	4.67213	0.872345	low
TCGA.02.0033	0.233333	1	7.9871	4.16911	0.756084	low
TCGA.02.0039	0.875	1	9.53555	7.88322	1.58973	high
TCGA.02.0043	1.525	1	7.47006	4.07636	0.699461	low
TCGA.02.0046	0.575	1	6.74858	4.33796	0.664958	low
TCGA.02.0047	1.225	1	9.74268	4.09029	0.928924	low
TCGA.02.0051	1.25833	1	8.61449	8.4618	1.54541	high
TCGA.02.0052	1.05	1	8.25274	3.76993	0.736439	low
TCGA.02.0057	1.65833	1	7.84758	4.49953	0.780477	low
TCGA.02.0058	0.691667	1	7.34878	4.23711	0.705663	low
TCGA.02.0059	0.8	1	8.12508	9.10462	1.60007	high
TCGA.02.0068	2.2	1	8.13155	7.58852	1.27867	high
TCGA.02.0069	2.39167	0	4.4724	4.52602	0.51571	low
TCGA.02.0070	2.09167	0	7.20809	9.21593	1.45198	high
TCGA.02.0071	0.458333	1	7.22935	8.10614	1.23472	high
TCGA.02.0075	1.73333	1	7.94387	8.57469	1.4462	high
TCGA.02.0080	7.475	1	5.71287	5.65571	0.711199	low
TCGA.02.0084	1.05	1	6.95259	6.66261	0.962989	low
TCGA.02.0085	4.275	1	7.69249	6.98583	1.10734	high
TCGA.02.0086	0.733333	1	7.06621	9.84847	1.5671	high
TCGA.02.0087	4.81667	0	6.13872	4.73492	0.65397	low
TCGA.02.0099	0.291667	1	6.83787	7.01321	1.00011	low
TCGA.02.0102	2.25	1	6.78019	5.67198	0.81374	low
TCGA.02.0106	0.975	1	9.13457	8.55245	1.67063	high
TCGA.02.0111	1.93333	1	7.59409	6.86087	1.07381	high
TCGA.02.0260	1.40833	1	5.89102	5.93684	0.758056	low
TCGA.02.0269	0.9	1	7.52724	7.4447	1.16135	high
TCGA.02.0281	0.333333	1	4.17638	5.7061	0.5923	low
TCGA.02.0285	1.15833	1	7.86331	8.42839	1.40107	high
TCGA.02.0290	1.325	1	7.72842	8.43996	1.38021	high
TCGA.02.0317	1.01667	1	8.46838	7.25448	1.26869	high
TCGA.02.0321	0.825	1	8.23898	7.21941	1.22673	high
TCGA.02.0330	1.325	1	9.67207	6.39228	1.29588	high
TCGA.02.0332	2.14167	1	8.70147	6.02148	1.08749	high
TCGA.02.0333	0.366667	1	6.86909	3.99092	0.641077	low
TCGA.02.0338	0.883333	1	6.50141	7.55857	1.04014	high
TCGA.02.0422	1.20833	1	8.15866	8.57399	1.48505	high
TCGA.02.0430	0.883333	1	8.91729	7.50745	1.3926	high
TCGA.02.0440	0.941667	1	6.45771	7.61936	1.0439	high
TCGA.02.0451	1.35	1	8.83386	7.2216	1.32102	high
TCGA.02.0456	0.283333	1	7.58672	4.92973	0.805472	low
TCGA.02.2470	1.075	1	8.54726	7.23094	1.27669	high
TCGA.02.2483	1.275	0	6.46196	4.61261	0.668453	low
TCGA.02.2485	1.28333	0	8.18497	5.95849	1.01056	low
TCGA.02.2486	1.69167	1	9.87384	8.92996	1.93644	high
TCGA.06.0122	0.516667	1	8.65139	7.69518	1.38553	high
TCGA.06.0125	3.96667	1	5.39217	7.20362	0.86002	low
TCGA.06.0126	0.575	1	7.07246	5.71699	0.849412	low
TCGA.06.0137	2.225	1	5.53877	7.50676	0.916092	low
TCGA.06.0139	0.991667	1	7.819	6.37242	1.02695	high
TCGA.06.0141	0.858333	1	8.59045	6.47432	1.1472	high
TCGA.06.0142	0.183333	1	6.65608	5.37372	0.76662	low
TCGA.06.0143	0.975	1	7.61995	8.19822	1.31379	high
TCGA.06.0145	0.191667	1	8.47267	8.44375	1.51443	high
TCGA.06.0146	1.675	1	6.03635	4.57733	0.630797	low
TCGA.06.0148	0.841667	1	8.33737	4.06808	0.777876	low
TCGA.06.0149	0.716667	1	8.92966	6.94476	1.28298	high
TCGA.06.0152	1.025	1	8.10784	7.56802	1.27105	high
TCGA.06.0156	0.483333	1	7.09122	5.99343	0.887047	low
TCGA.06.0157	0.266667	1	7.89039	6.59471	1.07083	high
TCGA.06.0162	0.283333	1	8.495	7.68224	1.35632	high
TCGA.06.0168	1.64167	1	6.12029	6.01961	0.789544	low
TCGA.06.0174	0.266667	1	5.42439	6.85343	0.819727	low
TCGA.06.0175	0.333333	1	6.22571	8.13006	1.09418	high
TCGA.06.0178	7.34167	1	5.20408	5.23541	0.627356	low
TCGA.06.0179	1.68333	1	7.39092	6.86334	1.0475	high
TCGA.06.0182	0.3	1	8.91789	5.73132	1.06996	high
TCGA.06.0184	5.825	1	7.71966	9.18318	1.53951	high
TCGA.06.0185	6.15	0	7.14265	7.64712	1.14107	high
TCGA.06.0187	2.26667	1	8.36448	8.18367	1.43767	high
TCGA.06.0188	3.71667	1	5.27281	6.67628	0.783594	low
TCGA.06.0201	0.0333333	1	9.1185	7.70762	1.47081	high
TCGA.06.0206	0.641667	1	8.60671	7.46907	1.3324	high
TCGA.06.0210	0.616667	1	6.68885	8.69718	1.26059	high
TCGA.06.0214	1.25	1	8.22892	5.77479	0.988753	low
TCGA.06.0216	2.01667	1	8.61129	5.84138	1.04703	high
TCGA.06.0237	1.13333	1	7.4804	5.94481	0.924188	low
TCGA.06.0240	1.7	1	8.28304	5.19873	0.913835	low
TCGA.06.0394	0.9	1	7.72563	8.64471	1.42231	high
TCGA.06.0412	0.8	1	8.08871	8.16045	1.38459	high
TCGA.06.0413	0.266667	1	5.13806	5.38241	0.63597	low
TCGA.06.0414	2.925	1	5.30808	6.66281	0.785456	low
TCGA.06.0646	0.483333	1	8.39081	7.84011	1.37067	high
TCGA.06.0743	2.2	1	6.37291	6.06728	0.820439	low
TCGA.06.0744	3.90833	1	5.98476	6.05821	0.780855	low
TCGA.06.0747	0.225	1	9.49001	8.71354	1.78811	high
TCGA.06.0749	0.225	1	7.24911	6.9773	1.0468	high
TCGA.06.0750	0.075	1	7.14999	7.72991	1.15623	high
TCGA.06.0877	0.475	1	7.07256	6.70232	0.983191	low
TCGA.06.0878	0.6	0	7.27862	7.4448	1.12613	high
TCGA.06.0879	3.36667	1	5.92898	7.87108	1.0149	low
TCGA.06.0882	1.73333	1	7.16856	6.95587	1.03312	high
TCGA.06.1084	1.99167	1	6.70678	8.99443	1.32038	high
TCGA.06.2557	0.0916667	1	8.90521	6.48747	1.19516	high
TCGA.06.2558	1.04167	1	5.97246	7.05052	0.903384	low
TCGA.06.2559	0.408333	1	6.17195	7.78157	1.03213	high
TCGA.06.2561	1.46667	1	8.69768	9.24808	1.75471	high
TCGA.06.2562	1.05	1	6.21466	8.5724	1.16683	high
TCGA.06.2564	0.5	0	7.87596	8.89284	1.50342	high
TCGA.06.2565	1.38333	1	8.06101	7.08894	1.17696	high
TCGA.06.2567	0.366667	1	9.07997	6.46216	1.21675	high
TCGA.06.2569	0.0333333	0	4.97308	4.66329	0.560018	low
TCGA.06.5408	0.975	1	8.83835	8.63025	1.62912	high
TCGA.06.5412	0.375	1	9.34242	9.11481	1.86345	high
TCGA.06.5415	0.716667	0	8.2648	6.8452	1.16417	high
TCGA.06.5416	0.558333	0	5.14914	9.0652	1.10008	high
TCGA.06.5417	0.425	0	5.55228	4.55751	0.592321	low
TCGA.06.5856	0.316667	1	6.65608	7.74912	1.09068	high
TCGA.08.0244	1.89167	1	8.3271	7.43128	1.27982	high
TCGA.08.0346	0.7	1	7.73628	7.55877	1.21218	high
TCGA.08.0349	0.816667	1	8.08871	8.22772	1.39848	high
TCGA.08.0350	2.43333	1	7.4119	4.98741	0.794985	low
TCGA.08.0351	5.44167	1	6.99148	4.19169	0.670562	low
TCGA.08.0356	2.59167	1	9.30179	8.72591	1.7501	high
TCGA.08.0358	1.85833	1	7.62314	7.36856	1.16203	high
TCGA.08.0360	1.28333	1	7.81811	7.60931	1.23376	high
TCGA.08.0375	1.01667	1	7.1494	4.57944	0.724324	low
TCGA.08.0390	1.16667	1	6.77424	6.56264	0.928064	low
TCGA.08.0509	1.05	1	8.90691	7.6696	1.42468	high
TCGA.08.0510	0.358333	1	6.49311	7.77869	1.07358	high
TCGA.08.0511	0.641667	1	8.24466	8.66416	1.52119	high
TCGA.08.0514	0.925	1	8.56003	8.24437	1.48627	high
TCGA.08.0524	0.608333	1	4.7931	4.39543	0.526319	low
TCGA.08.0529	1.53333	1	8.76452	7.6912	1.40426	high
TCGA.08.0531	0.633333	1	6.09664	8.35721	1.11374	high
TCGA.12.0654	0.633333	1	7.07325	8.25493	1.2381	high
TCGA.12.0656	7.9	1	4.97366	4.42459	0.540564	low
TCGA.12.0670	2.16667	1	5.83519	7.61528	0.965803	low
TCGA.12.0688	2.225	1	5.9456	6.97184	0.889928	low
TCGA.12.0703	1.7	1	7.7325	6.46018	1.02932	high
TCGA.12.0773	3.6	1	9.0083	5.20505	1.00072	low
TCGA.12.0776	0.808333	1	7.39937	7.0279	1.07452	high
TCGA.12.0780	1.24167	1	6.06403	9.19456	1.25605	high
TCGA.12.0818	7.65	1	5.65953	5.85386	0.727601	low
TCGA.12.0820	1.54167	1	5.73465	5.6962	0.71742	low
TCGA.12.0826	2.31667	1	6.82211	6.66647	0.948085	low
TCGA.12.0827	3.23333	1	6.36343	7.14711	0.961926	low
TCGA.12.0828	0.741667	1	7.32582	6.79852	1.02913	high
TCGA.12.0829	1.71667	1	7.91091	6.74462	1.09771	high
TCGA.12.1090	0.633333	1	8.50548	4.45378	0.841048	low
TCGA.12.1091	2.76667	1	7.58782	5.7478	0.909583	low
TCGA.12.1092	1.80833	1	6.86027	7.87824	1.14028	high
TCGA.12.1096	0.758333	1	7.31896	7.11435	1.0776	high
TCGA.12.1097	1.20833	1	5.70865	7.90334	0.992307	low
TCGA.12.1099	0.341667	1	6.76869	8.07048	1.16004	high
TCGA.12.1598	1.30833	1	9.13227	8.01638	1.54242	high
TCGA.12.1599	2.14167	1	6.7897	7.41707	1.05557	high
TCGA.12.1600	1.225	1	7.14562	6.61688	0.979631	low
TCGA.12.1602	0.566667	1	6.19128	6.72025	0.883813	low
TCGA.12.3644	4.98333	1	6.06718	7.03306	0.911685	low
TCGA.12.3648	2.24167	1	8.26769	8.20201	1.4244	high
TCGA.12.3650	0.908333	1	5.97118	8.13654	1.06123	high
TCGA.12.3652	2.90833	1	8.71185	5.25479	0.971764	low
TCGA.12.5295	1.24167	1	6.38131	8.60052	1.19616	high
TCGA.12.5299	0.266667	1	8.15547	7.73947	1.31153	high
TCGA.14.0736	1.25833	1	8.25393	7.68642	1.31722	high
TCGA.14.0781	0.0833333	1	7.40593	8.59464	1.35694	high
TCGA.14.0783	0.516667	1	6.68222	7.82378	1.10641	high
TCGA.14.0786	1.925	1	5.90095	7.9875	1.02901	high
TCGA.14.0787	0.183333	1	5.73936	7.69558	0.965843	low
TCGA.14.0789	0.933333	1	9.26565	7.34629	1.41967	high
TCGA.14.0817	0.45	1	7.94855	7.63249	1.25819	high
TCGA.14.0866	2.19167	1	7.08427	6.77979	0.996006	low
TCGA.14.0867	0.166667	1	5.31842	7.27127	0.860794	low
TCGA.14.1396	0.0916667	1	8.09917	9.30109	1.64214	high
TCGA.14.1402	2.66667	1	7.06621	5.71395	0.848371	low
TCGA.14.1452	0.591667	1	8.74287	6.60431	1.19185	high
TCGA.14.1453	0.0916667	1	7.47662	8.22174	1.29517	high
TCGA.14.1454	2.51667	1	4.59842	6.1193	0.663577	low
TCGA.14.1456	3.41667	0	6.10028	5.33236	0.711213	low
TCGA.14.1459	1.03333	1	8.70696	7.92375	1.44324	high
TCGA.14.1794	0.0833333	1	7.98999	6.41471	1.05555	high
TCGA.14.1821	1.48333	1	5.25021	4.46256	0.562574	low
TCGA.14.1823	1.49167	1	8.22682	7.57449	1.29117	high
TCGA.14.1825	0.633333	1	4.88198	5.32261	0.610658	low
TCGA.14.1829	0.6	0	7.20342	9.00022	1.40541	high
TCGA.14.3476	0.0333333	1	6.46967	5.82566	0.801087	low
TCGA.14.3477	0.316667	0	4.74869	7.97574	0.890523	low
TCGA.14.4157	0.283333	0	4.44586	6.20075	0.659068	low
TCGA.15.0742	1.15	1	7.91957	6.12265	1.00198	low
TCGA.15.1444	4.20833	1	7.31608	4.36411	0.716183	low
TCGA.15.1446	1.59167	0	8.30357	7.49959	1.2891	high
TCGA.15.1447	4.43333	0	6.04364	4.56603	0.630309	low
TCGA.15.1449	1.10833	1	6.46403	4.58682	0.666071	low
TCGA.16.0850	1.36667	1	4.12062	4.30775	0.477972	low
TCGA.16.1045	2.41667	1	8.28962	6.97868	1.19113	high
TCGA.16.1047	0.383333	1	7.8895	7.46509	1.21836	high
TCGA.16.1055	0.858333	1	8.15268	6.19513	1.04251	high
TCGA.16.1460	0.533333	0	6.75066	7.05499	0.99551	low
TCGA.19.0962	0.0583333	1	5.94678	8.73728	1.1567	high
TCGA.19.0963	1.19167	1	5.75192	5.5696	0.705574	low
TCGA.19.1385	0.9	1	7.19051	7.0535	1.05105	high
TCGA.19.1389	0.383333	1	7.95164	7.78595	1.28767	high
TCGA.19.1390	2.11667	1	5.41599	4.41373	0.570104	low
TCGA.19.1392	0.3	1	4.83968	6.53287	0.727001	low
TCGA.19.1787	1.05833	1	8.4617	8.87308	1.61188	high
TCGA.19.1789	0.266667	1	6.7676	5.38719	0.778845	low
TCGA.19.1790	0.425	1	7.55658	8.18198	1.30037	high
TCGA.19.2620	0.408333	1	5.28606	8.76552	1.07023	high
TCGA.19.4068	0.375	0	8.93545	8.90172	1.71663	high
TCGA.19.5950	1.43333	1	7.50994	8.40975	1.33733	high
TCGA.19.5952	1.575	1	8.34106	8.43767	1.48858	high
TCGA.19.5960	1.25	1	5.14205	5.81015	0.677989	low
TCGA.26.1442	2.60833	0	5.5559	5.41004	0.672522	low
TCGA.26.1443	0.591667	0	7.3293	7.94905	1.22129	high
TCGA.26.1799	0.783333	1	7.38058	7.11802	1.08646	high
TCGA.26.5136	1.58333	1	3.94888	8.99633	0.938392	low
TCGA.26.5139	0.133333	0	6.485	4.51712	0.660931	low
TCGA.27.1830	0.425	1	6.73669	7.16012	1.00942	low
TCGA.27.1831	1.38333	1	8.59414	8.2352	1.49054	high
TCGA.27.1834	3.375	1	8.54168	7.96319	1.42228	high
TCGA.27.1835	1.775	1	6.63242	7.54544	1.05511	high
TCGA.27.1838	0.958333	1	7.84598	8.00503	1.31292	high
TCGA.27.2518	2.06667	1	7.84379	7.66632	1.24821	high
TCGA.27.2519	1.50833	1	7.09896	8.82209	1.35114	high
TCGA.27.2521	0.866667	0	4.48453	4.59899	0.522111	low
TCGA.27.2524	0.633333	1	7.52585	9.1713	1.50033	high
TCGA.28.1745	0.941667	0	7.1209	7.02085	1.03698	high
TCGA.28.1755	0.133333	1	8.51116	4.37211	0.831499	low
TCGA.28.1756	0.233333	0	6.54929	4.79744	0.694521	low
TCGA.28.1757	0.00833333	0	6.16288	7.73887	1.02445	high
TCGA.28.1760	0.391667	0	6.25403	8.07098	1.08844	high
TCGA.28.2502	0.0583333	0	7.54982	7.37283	1.15225	high
TCGA.28.2506	0.558333	0	7.27961	7.18872	1.08427	high
TCGA.28.2509	0.4	0	7.43138	8.08761	1.26254	high
TCGA.28.2514	0.441667	0	8.26021	7.32224	1.24888	high
TCGA.28.5215	0.916667	1	7.0024	3.83241	0.6366	low
TCGA.28.5219	1.89167	0	7.66523	8.54946	1.39188	high
TCGA.28.5220	0.875	0	7.95712	6.25432	1.02652	high
TCGA.28.6450	0.45	1	5.67453	8.57798	1.09219	high
TCGA.32.1970	1.28333	1	8.76033	7.44699	1.35357	high
TCGA.32.1973	1.75833	1	7.16985	5.79178	0.869323	low
TCGA.32.1978	1.31667	1	7.13877	6.80942	1.00718	low
TCGA.32.1980	0.1	1	7.15804	7.50168	1.11883	high
TCGA.32.1982	0.391667	1	8.68641	7.3783	1.32762	high
TCGA.32.2494	1.73333	1	7.67936	6.83142	1.08049	high
TCGA.32.2495	1.25	1	7.73559	7.67727	1.23358	high
TCGA.32.2632	0.733333	1	9.30049	7.67806	1.49778	high
TCGA.32.2638	2.1	1	9.05571	8.55035	1.65387	high
TCGA.32.4209	1.69167	1	8.79545	7.00498	1.27314	high
TCGA.32.4210	0.308333	1	7.44958	5.13194	0.816025	low
TCGA.41.3393	0.366667	1	6.95369	7.49025	1.089	high
TCGA.41.3915	0.983333	1	6.18615	8.02794	1.07245	high
TCGA.41.4097	0.0166667	1	8.27526	10.5623	2.02387	high
TCGA.76.4925	0.4	1	5.39617	5.25021	0.643883	low
TCGA.76.4926	0.375	1	5.87047	9.33973	1.25298	high
TCGA.76.4927	1.46667	1	6.61787	8.40795	1.19704	high
TCGA.76.4929	0.3	1	6.9395	8.76452	1.31343	high
TCGA.76.4932	3.99167	1	4.98557	4.13542	0.518618	low
TCGA.76.4935	3.075	1	6.91253	8.08044	1.18265	high
TCGA.76.6192	0.275	1	7.10005	7.19061	1.0607	high
TCGA.76.6282	1.425	1	8.41443	7.89448	1.38582	high
